# Supplementary material for: Haploinsufficient phenotypes promote selection of PTEN and ARID1A-deficient clones in human colon
Source: EMBO Rep. 2025 Feb 7;26(5):1269–89. doi: 10.1038/s44319-025-00373-0 (PMC11893880; doi:10.1038/s44319-025-00373-0)
Supplement: Supplementary file 3 — Source data Fig. 1 [file 44319_2025_373_MOESM3_ESM.zip]

Archive with 1 entries (1 files):
- Figure 1/multi_regional_sampling_data_collated.xlsx
