# Supplementary material for: Haploinsufficient phenotypes promote selection of PTEN and ARID1A-deficient clones in human colon
Source: EMBO Rep. 2025 Feb 7;26(5):1269–89. doi: 10.1038/s44319-025-00373-0 (PMC11893880; doi:10.1038/s44319-025-00373-0)
Supplement: Supplementary file 3 — Source data Fig. 1 [file 44319_2025_373_MOESM3_ESM.zip › Figure 1/multi_regional_sampling_data_collated.xlsx]

## Sheet: Sheet1
Name	Truncal_mutation	Reference
CRC01	TP53	Banerjee et al., 2021
CRC01	MUC4	Banerjee et al., 2021
CRC02	APC	Banerjee et al., 2021
CRC02	CUX1	Banerjee et al., 2021
CRC02	TP53	Banerjee et al., 2021
CRC02	APC	Banerjee et al., 2021
CRC02	FGFR1	Banerjee et al., 2021
CRC02	CDKN2A	Banerjee et al., 2021
CRC03	APC	Banerjee et al., 2021
CRC03	KRAS	Banerjee et al., 2021
CRC03	ETV6	Banerjee et al., 2021
CRC06	PIK3CA	Banerjee et al., 2021
CRC06	PIK3CA	Banerjee et al., 2021
CRC06	KRAS	Banerjee et al., 2021
CRC06	ERCC2	Banerjee et al., 2021
CRC06	APC	Banerjee et al., 2021
CRC06	SSX2	Banerjee et al., 2021
CRC06	ARAF	Banerjee et al., 2021
CRC06	GATA1	Banerjee et al., 2021
CRC06	SSX1	Banerjee et al., 2021
CRC06	SSX4	Banerjee et al., 2021
CRC06	TFE3	Banerjee et al., 2021
CRC06	WAS	Banerjee et al., 2021
CRC06	KDM6A	Banerjee et al., 2021
CRC06	FOXO4	Banerjee et al., 2021
CRC06	BTK	Banerjee et al., 2021
CRC06	IRS4	Banerjee et al., 2021
CRC06	BCORL1	Banerjee et al., 2021
CRC06	ELF4	Banerjee et al., 2021
CRC06	GPC3	Banerjee et al., 2021
CRC06	CAMTA1	Banerjee et al., 2021
CRC06	RPL22	Banerjee et al., 2021
CRC06	TNFRSF14	Banerjee et al., 2021
CRC06	NOTCH1	Banerjee et al., 2021
CRC06	AXIN1	Banerjee et al., 2021
CRC06	CREBP	Banerjee et al., 2021
CRC06	NTHL	Banerjee et al., 2021
CRC06	TRAF7	Banerjee et al., 2021
CRC06	TSC2	Banerjee et al., 2021
CRC06	FLCN	Banerjee et al., 2021
CRC06	NCOR1	Banerjee et al., 2021
CRC06	MAPK24	Banerjee et al., 2021
CRC06	PER1	Banerjee et al., 2021
CRC06	TP53	Banerjee et al., 2021
CRC06	YWHAE	Banerjee et al., 2021
CRC07	APC	Banerjee et al., 2021
CRC08	ESR1	Banerjee et al., 2021
CRC08	ARHGEF10	Banerjee et al., 2021
CRC08	PREX2	Banerjee et al., 2021
CRC08	CSMD3	Banerjee et al., 2021
CRC08	BCL9	Banerjee et al., 2021
CRC08	ARNT	Banerjee et al., 2021
CRC08	SETB1	Banerjee et al., 2021
CRC08	POU5F1	Banerjee et al., 2021
CRC08	TRIM27	Banerjee et al., 2021
CRC08	INST1H3B	Banerjee et al., 2021
CRC08	DEK	Banerjee et al., 2021
CRC08	IRF4	Banerjee et al., 2021
CRC08	CUX1	Banerjee et al., 2021
CRC08	FLT3	Banerjee et al., 2021
CRC08	FOXO1	Banerjee et al., 2021
CRC08	CYSLTR2	Banerjee et al., 2021
CRC08	SSX2	Banerjee et al., 2021
CRC08	ARAF	Banerjee et al., 2021
CRC08	GATA1	Banerjee et al., 2021
CRC08	SSX1	Banerjee et al., 2021
CRC08	SSX4	Banerjee et al., 2021
CRC08	TFE3	Banerjee et al., 2021
CRC08	WAS	Banerjee et al., 2021
CRC08	KDM6A	Banerjee et al., 2021
CRC08	BTK	Banerjee et al., 2021
CRC08	IRS4	Banerjee et al., 2021
CRC08	BCORL1	Banerjee et al., 2021
CRC08	ELF4	Banerjee et al., 2021
CRC08	GPC3	Banerjee et al., 2021
CRC08	CASP9	Banerjee et al., 2021
CRC08	PRDM2	Banerjee et al., 2021
CRC08	SPEN	Banerjee et al., 2021
CRC08	CAMTA1	Banerjee et al., 2021
CRC08	RPL22	Banerjee et al., 2021
CRC08	TNFRSF14	Banerjee et al., 2021
CRC08	DAXX	Banerjee et al., 2021
CRC08	NDRG1	Banerjee et al., 2021
CRC08	RECQL4	Banerjee et al., 2021
CRC08	FEN1	Banerjee et al., 2021
CRC08	SDHAF2	Banerjee et al., 2021
CRC08	MEN1	Banerjee et al., 2021
CRC08	SDHAF2	Banerjee et al., 2021
CRC08	MEN1	Banerjee et al., 2021
CRC08	FLCN	Banerjee et al., 2021
CRC08	NCOR1	Banerjee et al., 2021
CRC08	MAPK24	Banerjee et al., 2021
CRC08	PER1	Banerjee et al., 2021
CRC08	TP53	Banerjee et al., 2021
CRC08	YWHAE	Banerjee et al., 2021
CRC08	ELL	Banerjee et al., 2021
CRC08	DNM2	Banerjee et al., 2021
CRC08	KEAP1	Banerjee et al., 2021
CRC08	SMARCA4	Banerjee et al., 2021
CRC08	STK11	Banerjee et al., 2021
CRC08	TCF3	Banerjee et al., 2021
CRC08	CLTCL1	Banerjee et al., 2021
CRC08	LZTR1	Banerjee et al., 2021
CRC08	SMARCB1	Banerjee et al., 2021
CRC08	CHEK2	Banerjee et al., 2021
CRC08	ZNRF3	Banerjee et al., 2021
CRC08	NF2	Banerjee et al., 2021
CRC08	MYH9	Banerjee et al., 2021
CRC08	APOBEC3B	Banerjee et al., 2021
CRC08	EP300	Banerjee et al., 2021
CRC08	MKL1	Banerjee et al., 2021
CRC10	KRAS	Banerjee et al., 2021
CRC10	APC	Banerjee et al., 2021
CRC10	FLT3	Banerjee et al., 2021
CRC10	FOXO1	Banerjee et al., 2021
CRC10	CYSLTR2	Banerjee et al., 2021
CRC10	CAMTA1	Banerjee et al., 2021
CRC10	RPL22	Banerjee et al., 2021
CRC10	TNFRSF14	Banerjee et al., 2021
CRC10	FLCN	Banerjee et al., 2021
CRC10	NCOE1	Banerjee et al., 2021
CRC10	PER1	Banerjee et al., 2021
CRC10	TP53	Banerjee et al., 2021
CRC10	YWHAE	Banerjee et al., 2021
CRC11	APC	Banerjee et al., 2021
CRC11	BRAF	Banerjee et al., 2021
CRC11	ZFHX3	Banerjee et al., 2021
CRC11	SMAD4	Banerjee et al., 2021
CRC11	SMAD4	Banerjee et al., 2021
CRC11	APC	Banerjee et al., 2021
CRC11	PAX5	Banerjee et al., 2021
CRC11	PSIP1	Banerjee et al., 2021
CRC11	JAK2	Banerjee et al., 2021
CRC11	PGCD1LG2	Banerjee et al., 2021
CRC11	GNAQ	Banerjee et al., 2021
CRC11	SYK	Banerjee et al., 2021
CRC11	NR4A3	Banerjee et al., 2021
CRC11	KLF4	Banerjee et al., 2021
CRC11	TAL2	Banerjee et al., 2021
CRC11	TNC	Banerjee et al., 2021
CRC11	SET	Banerjee et al., 2021
CRC11	ABL1	Banerjee et al., 2021
CRC11	BRD3	Banerjee et al., 2021
CRC11	NOTCH1	Banerjee et al., 2021
CRC12	IDH1	Banerjee et al., 2021
CRC12	BRAF	Banerjee et al., 2021
CRC12	ARID2	Banerjee et al., 2021
CRC12	RNF43	Banerjee et al., 2021
CRC12	SMAD4	Banerjee et al., 2021
CRC12	TP53	Banerjee et al., 2021
CRC12	CREB3L2	Banerjee et al., 2021
CRC12	TRIM24	Banerjee et al., 2021
CRC12	BRAF	Banerjee et al., 2021
CRC12	EZH2	Banerjee et al., 2021
CRC12	RUNX1T1	Banerjee et al., 2021
CRC12	CDH17	Banerjee et al., 2021
CRC12	PABPC1	Banerjee et al., 2021
CRC12	UBR5	Banerjee et al., 2021
CRC12	RAD21	Banerjee et al., 2021
CRC12	MYC	Banerjee et al., 2021
CRC12	REC1L4	Banerjee et al., 2021
CRC12	FLT3	Banerjee et al., 2021
CRC12	FOXO1	Banerjee et al., 2021
CRC12	CYSLTR2	Banerjee et al., 2021
CRC14	SDHB	Banerjee et al., 2021
CRC14	TP63	Banerjee et al., 2021
CRC14	APC	Banerjee et al., 2021
CRC14	ESR1	Banerjee et al., 2021
CRC14	DICER1	Banerjee et al., 2021
CRC14	TP53	Banerjee et al., 2021
CRC14	IKBKB	Banerjee et al., 2021
CRC14	KATA6	Banerjee et al., 2021
CRC14	FGFR1	Banerjee et al., 2021
CRC14	SRC	Banerjee et al., 2021
CRC14	MAFB	Banerjee et al., 2021
CRC14	SRC	Banerjee et al., 2021
CRC14	MAFB	Banerjee et al., 2021
CRC14	PLCG1	Banerjee et al., 2021
CRC14	NFATC2	Banerjee et al., 2021
CRC14	SALL4	Banerjee et al., 2021
CRC14	GNAS	Banerjee et al., 2021
CRC14	PTK6	Banerjee et al., 2021
CRC16	MITF	Banerjee et al., 2021
CRC16	CTNNB1	Banerjee et al., 2021
CRC16	PIK3CA	Banerjee et al., 2021
CRC16	APC	Banerjee et al., 2021
CRC16	KRAS	Banerjee et al., 2021
CRC18	CBLB	Banerjee et al., 2021
CRC18	KRAS	Banerjee et al., 2021
CRC18	AKT1	Banerjee et al., 2021
CRC18	TP53	Banerjee et al., 2021
CRC18	APC	Banerjee et al., 2021
CRC18	TCF7L2	Banerjee et al., 2021
CRC19	APC	Banerjee et al., 2021
CRC19	KRAS	Banerjee et al., 2021
CRC19	ARID2	Banerjee et al., 2021
CRC19	FLCN	Banerjee et al., 2021
CRC19	TP53	Banerjee et al., 2021
CRC19	SRC	Banerjee et al., 2021
CRC19	MAFB	Banerjee et al., 2021
CRC19	PLCG1	Banerjee et al., 2021
CRC19	NFATC2	Banerjee et al., 2021
CRC19	SAL4	Banerjee et al., 2021
CRC19	GNAS	Banerjee et al., 2021
CRC19	PTK6	Banerjee et al., 2021
CRC20	FBXW7	Banerjee et al., 2021
CRC20	APC	Banerjee et al., 2021
CRC20	TP53	Banerjee et al., 2021
CRC20	SRC	Banerjee et al., 2021
CRC20	MAFB	Banerjee et al., 2021
CRC20	PLCG1	Banerjee et al., 2021
CRC20	NAFTC2	Banerjee et al., 2021
CRC20	SALL4	Banerjee et al., 2021
CRC20	GNAS	Banerjee et al., 2021
CRC20	PTK6	Banerjee et al., 2021
CRC21	ASXL2	Banerjee et al., 2021
CRC21	BRAF	Banerjee et al., 2021
CRC21	ASXL2	Banerjee et al., 2021
CRC21	TP53	Banerjee et al., 2021
CRC21	RNF42	Banerjee et al., 2021
CRC21	NCO2	Banerjee et al., 2021
CRC21	HEY1	Banerjee et al., 2021
CRC21	RUNX1T1	Banerjee et al., 2021
CRC21	CDH17	Banerjee et al., 2021
CRC21	PABPC1	Banerjee et al., 2021
CRC21	UBR5	Banerjee et al., 2021
CRC21	RAD21	Banerjee et al., 2021
CRC21	MYC	Banerjee et al., 2021
CRC21	RECQ4	Banerjee et al., 2021
CRC22	APC	Banerjee et al., 2021
CRC22	KRAS	Banerjee et al., 2021
CRC22	TP53	Banerjee et al., 2021
CRC22	FLT3	Banerjee et al., 2021
CRC22	FOXO1	Banerjee et al., 2021
CRC22	CYSLTR2	Banerjee et al., 2021
CRC22	SRC	Banerjee et al., 2021
CRC22	MAFB	Banerjee et al., 2021
CRC22	PLCG1	Banerjee et al., 2021
CRC22	SALL4	Banerjee et al., 2021
CRC22	GNAS	Banerjee et al., 2021
CRC22	PTK6	Banerjee et al., 2021
CRC23	ROBO2	Banerjee et al., 2021
CRC23	FAT4	Banerjee et al., 2021
CRC23	APC	Banerjee et al., 2021
CRC23	STAT5B	Banerjee et al., 2021
CRC23	BCL9L	Banerjee et al., 2021
CRC24	BMPR1A	Banerjee et al., 2021
CRC24	KRAS	Banerjee et al., 2021
CRC24	TP53	Banerjee et al., 2021
CRC25	ERBB4	Banerjee et al., 2021
CRC25	KRAS	Banerjee et al., 2021
CRC25	APC	Banerjee et al., 2021
CRC25	FLT3	Banerjee et al., 2021
CRC25	FOXO1	Banerjee et al., 2021
CRC25	CYSLTR2	Banerjee et al., 2021
CRC26	LEF1	Banerjee et al., 2021
CRC26	FBXW7	Banerjee et al., 2021
CRC26	APC	Banerjee et al., 2021
CRC26	KRAS	Banerjee et al., 2021
CRC26	APC	Banerjee et al., 2021
CRC26	TP53	Banerjee et al., 2021
CRC26	FLT3	Banerjee et al., 2021
CRC26	CYSLTR2	Banerjee et al., 2021
CRC26	FOXO1	Banerjee et al., 2021
CRC27	APC	Banerjee et al., 2021
CRC27	TP53	Banerjee et al., 2021
CRC27	LZTR1	Banerjee et al., 2021
CRC27	MUC4	Banerjee et al., 2021
CRC27	SRC	Banerjee et al., 2021
CRC27	MAFB	Banerjee et al., 2021
CRC27	PLCG1	Banerjee et al., 2021
CRC27	SALL4	Banerjee et al., 2021
CRC27	SSX2	Banerjee et al., 2021
CRC27	ARAF	Banerjee et al., 2021
CRC27	GATA1	Banerjee et al., 2021
CRC27	SSX1	Banerjee et al., 2021
CRC27	SSX4	Banerjee et al., 2021
CRC27	TFE3	Banerjee et al., 2021
CRC27	WAS	Banerjee et al., 2021
CRC27	KDM6A	Banerjee et al., 2021
CRC27	IRS4	Banerjee et al., 2021
CRC27	STAG2	Banerjee et al., 2021
CRC27	BCORL1	Banerjee et al., 2021
CRC27	ELF4	Banerjee et al., 2021
CRC27	GPC3	Banerjee et al., 2021
CRC27	PHF6	Banerjee et al., 2021
CRC27	ATP2B3	Banerjee et al., 2021
CRC27	RPL10	Banerjee et al., 2021
CRC28	APC	Banerjee et al., 2021
CRC28	APC	Banerjee et al., 2021
CRC28	CLTCL1	Banerjee et al., 2021
CRC28	KRAS	Banerjee et al., 2021
CRC28	CHD4	Banerjee et al., 2021
CRC28	CCND2	Banerjee et al., 2021
CRC28	KDM5A	Banerjee et al., 2021
CRC28	IRS4	Banerjee et al., 2021
CRC28	BCORL2	Banerjee et al., 2021
CRC28	ELF4	Banerjee et al., 2021
CRC28	GPC3	Banerjee et al., 2021
CRC29	APC	Banerjee et al., 2021
CRC29	BCL9L	Banerjee et al., 2021
CRC29	NCOR2	Banerjee et al., 2021
CRC29	TP53	Banerjee et al., 2021
CRC29	FLT3	Banerjee et al., 2021
CRC29	SRC	Banerjee et al., 2021
CRC29	MAFB	Banerjee et al., 2021
CRC29	PLCG1	Banerjee et al., 2021
CRC29	NFATC2	Banerjee et al., 2021
CRC29	SALL4	Banerjee et al., 2021
CRC29	GNAS	Banerjee et al., 2021
CRC29	PTK6	Banerjee et al., 2021
CRC30	APC	Banerjee et al., 2021
CRC30	PTPRB	Banerjee et al., 2021
CRC30	TP53	Banerjee et al., 2021
CRC30	IL7R	Banerjee et al., 2021
CRC30	IKBKB	Banerjee et al., 2021
CRC30	KAT6A	Banerjee et al., 2021
CRC30	PLAG1	Banerjee et al., 2021
CRC30	PREX2	Banerjee et al., 2021
CRC30	NCOA2	Banerjee et al., 2021
CRC30	HEY1	Banerjee et al., 2021
CRC30	RUNX1T1	Banerjee et al., 2021
CRC30	CDH17	Banerjee et al., 2021
CRC30	PABC1	Banerjee et al., 2021
CRC30	UBR5	Banerjee et al., 2021
CRC30	RAD21	Banerjee et al., 2021
CRC30	MYC	Banerjee et al., 2021
CRC30	RECQL4	Banerjee et al., 2021
CRC31	APC	Banerjee et al., 2021
CRC31	KRAS	Banerjee et al., 2021
CRC31	TP53	Banerjee et al., 2021
CRC32	APC	Banerjee et al., 2021
CRC32	Polyclonal	Banerjee et al., 2021
CRC33	TP53	Banerjee et al., 2021
CRC33	JAK3	Banerjee et al., 2021
CRC33	APC	Banerjee et al., 2021
CRC33	FLT3	Banerjee et al., 2021
CRC33	FOXO1	Banerjee et al., 2021
CRC33	CYSLTR2	Banerjee et al., 2021
CRC33	SRC	Banerjee et al., 2021
CRC33	MAFB	Banerjee et al., 2021
CRC33	PLCG1	Banerjee et al., 2021
CRC33	SALL4	Banerjee et al., 2021
CRC33	GNAS	Banerjee et al., 2021
CRC33	PTK6	Banerjee et al., 2021
CRC34	APC	Banerjee et al., 2021
CRC34	APC	Banerjee et al., 2021
CRC34	KRAS	Banerjee et al., 2021
CRC34	TP53	Banerjee et al., 2021
CRC34	CSMD3	Banerjee et al., 2021
CRC35	APC	Banerjee et al., 2021
CRC35	ATM	Banerjee et al., 2021
CRC35	KRAS	Banerjee et al., 2021
CRC35	POLG	Banerjee et al., 2021
CRC35	TP53	Banerjee et al., 2021
CRC35	IL7R	Banerjee et al., 2021
CRC35	CTNND2	Banerjee et al., 2021
CRC35	TERT2	Banerjee et al., 2021
CRC35	SSX2	Banerjee et al., 2021
CRC35	ARAF	Banerjee et al., 2021
CRC35	GATA1	Banerjee et al., 2021
CRC35	SSX1	Banerjee et al., 2021
CRC35	SSX4	Banerjee et al., 2021
CRC35	TFE3	Banerjee et al., 2021
CRC35	WAS	Banerjee et al., 2021
CRC35	KDM6A	Banerjee et al., 2021
CRC36	FBXO11	Banerjee et al., 2021
CRC36	FBXW7	Banerjee et al., 2021
CRC36	APC	Banerjee et al., 2021
CRC36	WRN	Banerjee et al., 2021
CRC36	ATM	Banerjee et al., 2021
CRC36	KRAS	Banerjee et al., 2021
CRC36	TP53	Banerjee et al., 2021
CRC36	PTPRT	Banerjee et al., 2021
CRC36	Polyclonal	Banerjee et al., 2021
CRC37	TP53	Banerjee et al., 2021
CRC37	TP53	Banerjee et al., 2021
CRC37	APC	Banerjee et al., 2021
CRC37	FLT3	Banerjee et al., 2021
CRC37	SRC	Banerjee et al., 2021
CRC37	MAFB	Banerjee et al., 2021
CRC37	PLCG1	Banerjee et al., 2021
CRC37	NFATC2	Banerjee et al., 2021
CRC37	SALL4	Banerjee et al., 2021
CRC37	GNAS	Banerjee et al., 2021
CRC37	PTK6	Banerjee et al., 2021
CRC38	ATM	Banerjee et al., 2021
CRC38	ZFHX3	Banerjee et al., 2021
CRC38	TP53	Banerjee et al., 2021
CRC38	SMAD4	Banerjee et al., 2021
CRC38	CCND3	Banerjee et al., 2021
CRC38	TFEB	Banerjee et al., 2021
CRC38	IKBKB	Banerjee et al., 2021
CRC38	KAT6A	Banerjee et al., 2021
CRC39	TP53	Banerjee et al., 2021
CRC39	MAP3K1	Banerjee et al., 2021
CRC39	ATM	Banerjee et al., 2021
CRC39	FLT3	Banerjee et al., 2021
CRC39	FOXO1	Banerjee et al., 2021
CRC39	CYSLTR2	Banerjee et al., 2021
CRC40	PIK3CA	Banerjee et al., 2021
CRC40	TCF7L2	Banerjee et al., 2021
CRC40	LZTR1	Banerjee et al., 2021
CRC41	TP53	Banerjee et al., 2021
CRC41	FBXW7	Banerjee et al., 2021
CRC41	LZTR1	Banerjee et al., 2021
CRC41	IKBKB	Banerjee et al., 2021
CRC41	KAT6A	Banerjee et al., 2021
CRC41	FGFR1	Banerjee et al., 2021
CRC42	TP53	Banerjee et al., 2021
CRC42	DNM2	Banerjee et al., 2021
CRC42	PTPRT	Banerjee et al., 2021
CRC42	PABPC1	Banerjee et al., 2021
CRC42	FAT1	Banerjee et al., 2021
CRC42	Polyclonal	Banerjee et al., 2021
CRC43	LRP1B	Banerjee et al., 2021
CRC43	IRF4	Banerjee et al., 2021
CRC44	FBXW7	Banerjee et al., 2021
CRC44	TP53	Banerjee et al., 2021
CRC44	FLT3	Banerjee et al., 2021
CRC44	FOXO1	Banerjee et al., 2021
CRC44	CYSLTR2	Banerjee et al., 2021
CRC45	APC	Banerjee et al., 2021
CRC45	POT1	Banerjee et al., 2021
CRC45	TP53	Banerjee et al., 2021
CRC46	APC	Banerjee et al., 2021
CRC46	ATM	Banerjee et al., 2021
CRC46	TBX3	Banerjee et al., 2021
CRC46	ARID1A	Banerjee et al., 2021
CRC46	NFE2L2	Banerjee et al., 2021
CRC46	DDB2	Banerjee et al., 2021
CRC46	ATM	Banerjee et al., 2021
CRC46	PLAG1	Banerjee et al., 2021
CRC46	PREX2	Banerjee et al., 2021
CRC46	NCOA2	Banerjee et al., 2021
CRC46	HEY1	Banerjee et al., 2021
CRC46	RUNXIT1	Banerjee et al., 2021
CRC46	CDH17	Banerjee et al., 2021
CRC46	PABPC1	Banerjee et al., 2021
CRC46	UBR5	Banerjee et al., 2021
CRC46	RAD21	Banerjee et al., 2021
CRC46	MYC	Banerjee et al., 2021
CRC46	RECQL4	Banerjee et al., 2021
CRC46	FLT3	Banerjee et al., 2021
CRC46	IRS4	Banerjee et al., 2021
CRC46	BCORL1	Banerjee et al., 2021
CRC46	ELF4	Banerjee et al., 2021
CRC46	GPC3	Banerjee et al., 2021
CRC47	APC	Banerjee et al., 2021
CRC47	TP53	Banerjee et al., 2021
CRC47	MAFB	Banerjee et al., 2021
CRC47	PLCG1	Banerjee et al., 2021
CRC47	NFATC2	Banerjee et al., 2021
CRC47	SALL4	Banerjee et al., 2021
CRC47	GNAS	Banerjee et al., 2021
CRC47	PTK6	Banerjee et al., 2021
CRC48	APC	Banerjee et al., 2021
CRC48	FLT3	Banerjee et al., 2021
CRC48	FOXO1	Banerjee et al., 2021
CRC48	CYSLTR2	Banerjee et al., 2021
CRC48	Polyclonal	Banerjee et al., 2021
CRC49	APC	Banerjee et al., 2021
CRC49	APC	Banerjee et al., 2021
CRC49	TP53	Banerjee et al., 2021
CRC50	ARID1A	Banerjee et al., 2021
CRC50	PIK3CA	Banerjee et al., 2021
CRC50	KRAS	Banerjee et al., 2021
CRC50	BAP1	Banerjee et al., 2021
CRC50	APC	Banerjee et al., 2021
CRC51	CAMTA1	Banerjee et al., 2021
CRC51	FBXW7	Banerjee et al., 2021
CRC51	APC	Banerjee et al., 2021
CRC51	KRAS	Banerjee et al., 2021
CRC51	TP53	Banerjee et al., 2021
CRC51	SMAD4	Banerjee et al., 2021
CRC51	APC	Banerjee et al., 2021
CRC51	AXIN2	Banerjee et al., 2021
CRC51	LZTR1	Banerjee et al., 2021
CRC51	MUC4	Banerjee et al., 2021
CRC51	RUNX1T1	Banerjee et al., 2021
CRC51	CDH17	Banerjee et al., 2021
CRC51	PABPC1	Banerjee et al., 2021
CRC51	UBR5	Banerjee et al., 2021
CRC51	RAD21	Banerjee et al., 2021
CRC51	RECQL4	Banerjee et al., 2021
CRC52	APC	Banerjee et al., 2021
CRC52	TP53	Banerjee et al., 2021
CRC52	Polyclonal	Banerjee et al., 2021
CRC53	FBXW7	Banerjee et al., 2021
CRC53	KRAS	Banerjee et al., 2021
CRC53	TP53	Banerjee et al., 2021
CRC53	SMARCA4	Banerjee et al., 2021
CRC53	APC	Banerjee et al., 2021
CRC53	LZTR1	Banerjee et al., 2021
CRC54	APC	Banerjee et al., 2021
CRC54	KRAS	Banerjee et al., 2021
CRC54	MAX	Banerjee et al., 2021
CRC54	TP53	Banerjee et al., 2021
CRC54	SMAD4	Banerjee et al., 2021
CRC54	LZTR1	Banerjee et al., 2021
CRC54	SSX2	Banerjee et al., 2021
CRC54	ARAF	Banerjee et al., 2021
CRC54	GATA1	Banerjee et al., 2021
CRC54	SSX1	Banerjee et al., 2021
CRC54	SSX4	Banerjee et al., 2021
CRC54	TFE3	Banerjee et al., 2021
CRC54	WAS	Banerjee et al., 2021
CRC54	KDM6A	Banerjee et al., 2021
CRC55	APC	Banerjee et al., 2021
CRC55	CDH1	Banerjee et al., 2021
CRC55	TP53	Banerjee et al., 2021
CRC55	ARID1A	Banerjee et al., 2021
CRC55	EGFR	Banerjee et al., 2021
CRC55	HNRNPA2B1	Banerjee et al., 2021
CRC55	HOXA11	Banerjee et al., 2021
CRC55	HOXA12	Banerjee et al., 2021
CRC55	HOXA9	Banerjee et al., 2021
CRC55	MACC1	Banerjee et al., 2021
CRC55	ETV1	Banerjee et al., 2021
CRC55	RAC1	Banerjee et al., 2021
CRC55	CARD11	Banerjee et al., 2021
CRC55	FLT3	Banerjee et al., 2021
CRC55	FOXO1	Banerjee et al., 2021
CRC55	CYSLTR2	Banerjee et al., 2021
CRC55	SRC	Banerjee et al., 2021
CRC56	PIK3CA	Banerjee et al., 2021
CRC56	KDR	Banerjee et al., 2021
CRC56	FBXW7	Banerjee et al., 2021
CRC56	APC	Banerjee et al., 2021
CRC56	TP53	Banerjee et al., 2021
CRC56	BCL9L	Banerjee et al., 2021
CRC56	SRC	Banerjee et al., 2021
CRC56	MAFB	Banerjee et al., 2021
CRC56	PLCG1	Banerjee et al., 2021
CRC56	NFATC2	Banerjee et al., 2021
CRC56	SALL4	Banerjee et al., 2021
CRC56	GNAS	Banerjee et al., 2021
CRC56	PTK6	Banerjee et al., 2021
CRC56	ARGHGEF10	Banerjee et al., 2021
CRC57	SETD2	Banerjee et al., 2021
CRC57	KRAS	Banerjee et al., 2021
CRC58	CTNNB1	Banerjee et al., 2021
CRC58	ATR	Banerjee et al., 2021
CRC58	TP53	Banerjee et al., 2021
CRC58	EGFR	Banerjee et al., 2021
CRC58	PLAG1	Banerjee et al., 2021
CRC58	PREX2	Banerjee et al., 2021
CRC58	NCOA2	Banerjee et al., 2021
CRC58	RUNX1T1	Banerjee et al., 2021
CRC58	HEY1	Banerjee et al., 2021
CRC58	CDH17	Banerjee et al., 2021
CRC58	PABPC1	Banerjee et al., 2021
CRC58	UBR5	Banerjee et al., 2021
CRC58	RECQL4	Banerjee et al., 2021
CRC58	RAD21	Banerjee et al., 2021
CRC58	MYC	Banerjee et al., 2021
CRC58	FLT3	Banerjee et al., 2021
CRC58	SRC	Banerjee et al., 2021
CRC58	MAFB	Banerjee et al., 2021
CRC58	PLCG1	Banerjee et al., 2021
CRC58	NFATC2	Banerjee et al., 2021
CRC58	SALL4	Banerjee et al., 2021
CRC59	LRP1B	Banerjee et al., 2021
CRC59	APC	Banerjee et al., 2021
CRC59	TCF7L2	Banerjee et al., 2021
CRC59	TP53	Banerjee et al., 2021
CRC59	APC	Banerjee et al., 2021
CRC59	FLT3	Banerjee et al., 2021
CRC59	SRC	Banerjee et al., 2021
CRC59	MAFB	Banerjee et al., 2021
CRC59	PLCG1	Banerjee et al., 2021
CRC59	NFATC2	Banerjee et al., 2021
CRC59	SALL4	Banerjee et al., 2021
CRC59	GNAS	Banerjee et al., 2021
CRC59	PTK6	Banerjee et al., 2021
CRC59	LEPROTL1	Banerjee et al., 2021
CRC59	WRN	Banerjee et al., 2021
CRC59	ARHGEF10	Banerjee et al., 2021
CRC59	SMAD2	Banerjee et al., 2021
CRC59	SMAD4	Banerjee et al., 2021
CRC59	RUNX1	Banerjee et al., 2021
CRC60	TGFBR2	Banerjee et al., 2021
CRC60	KRAS	Banerjee et al., 2021
CRC60	TP53	Banerjee et al., 2021
CRC60	APC	Banerjee et al., 2021
CRC61	ARID1A	Banerjee et al., 2021
CRC61	FBXW7	Banerjee et al., 2021
CRC61	APC	Banerjee et al., 2021
CRC61	TCF7L2	Banerjee et al., 2021
CRC61	KRAS	Banerjee et al., 2021
CRC61	TP53	Banerjee et al., 2021
CRC62	TP53	Banerjee et al., 2021
CRC62	ARID1A	Banerjee et al., 2021
CRC62	IL7R	Banerjee et al., 2021
CRC62	CTNND2	Banerjee et al., 2021
CRC62	TERT	Banerjee et al., 2021
CRC62	SRC	Banerjee et al., 2021
CRC62	MAFB	Banerjee et al., 2021
CRC62	PLCG1	Banerjee et al., 2021
CRC62	NFATC2	Banerjee et al., 2021
CRC62	SALL4	Banerjee et al., 2021
CRC62	GNAS	Banerjee et al., 2021
CRC62	PTK6	Banerjee et al., 2021
CRC63	ARNT	Banerjee et al., 2021
CRC63	ASXL2	Banerjee et al., 2021
CRC63	FBXW7	Banerjee et al., 2021
CRC63	APC	Banerjee et al., 2021
CRC63	TSC1	Banerjee et al., 2021
CRC63	TSC2	Banerjee et al., 2021
CRC63	ERBB2	Banerjee et al., 2021
CRC65	FAT4	Banerjee et al., 2021
CRC65	CSMD3	Banerjee et al., 2021
CRC65	KRAS	Banerjee et al., 2021
CRC65	TP53	Banerjee et al., 2021
CRC65	APC	Banerjee et al., 2021
CRC65	SRC	Banerjee et al., 2021
CRC65	MAFB	Banerjee et al., 2021
CRC65	PLCG1	Banerjee et al., 2021
CRC65	SALL4	Banerjee et al., 2021
CRC65	PTK6	Banerjee et al., 2021
CRC65	SIRPA	Banerjee et al., 2021
CRC65	CLTCL1	Banerjee et al., 2021
CRC65	LZTR1	Banerjee et al., 2021
CRC65	SMARCB1	Banerjee et al., 2021
CRC65	CHEK2	Banerjee et al., 2021
CRC65	ZNRF43	Banerjee et al., 2021
CRC65	NF2	Banerjee et al., 2021
CRC65	MYH9	Banerjee et al., 2021
CRC65	APOBEC3B	Banerjee et al., 2021
CRC65	EP300	Banerjee et al., 2021
CRC65	MLK1	Banerjee et al., 2021
CRC66	FBXW7	Banerjee et al., 2021
CRC66	FBXW7	Banerjee et al., 2021
CRC66	FBXW7	Banerjee et al., 2021
CRC66	APC	Banerjee et al., 2021
CRC66	CDH11	Banerjee et al., 2021
CRC66	TP53	Banerjee et al., 2021
CRC66	SRC	Banerjee et al., 2021
CRC66	MAFB	Banerjee et al., 2021
CRC66	PLCG1	Banerjee et al., 2021
CRC66	NFATC2	Banerjee et al., 2021
CRC66	SALL4	Banerjee et al., 2021
CRC66	GNAS	Banerjee et al., 2021
CRC66	PTK6	Banerjee et al., 2021
CRC67	LRP1B	Banerjee et al., 2021
CRC67	PIK3CA	Banerjee et al., 2021
CRC67	APC	Banerjee et al., 2021
CRC67	EZH2	Banerjee et al., 2021
CRC67	TP53	Banerjee et al., 2021
CRC67	SMAD4	Banerjee et al., 2021
CRC68	NRAS	Banerjee et al., 2021
CRC68	PIK3CA	Banerjee et al., 2021
CRC68	APC	Banerjee et al., 2021
CRC68	KRAS	Banerjee et al., 2021
CRC68	CDH11	Banerjee et al., 2021
CRC68	TP53	Banerjee et al., 2021
CRC68	APC	Banerjee et al., 2021
CRC68	SRC	Banerjee et al., 2021
CRC68	MAFB	Banerjee et al., 2021
CRC68	PLCG1	Banerjee et al., 2021
CRC68	NFATC2	Banerjee et al., 2021
CRC68	SALL4	Banerjee et al., 2021
CRC68	GNAS	Banerjee et al., 2021
CRC68	PTK6	Banerjee et al., 2021
C516	APC	Househam et al., 2022
C516	CCDC6	Househam et al., 2022
C516	RNF43	Househam et al., 2022
C516	TP53	Househam et al., 2022
C518	BRAF	Househam et al., 2022
C518	ARID1A	Househam et al., 2022
C518	CCDC6	Househam et al., 2022
C518	FBXW7	Househam et al., 2022
C518	MTOR	Househam et al., 2022
C518	PTEN	Househam et al., 2022
C518	LRP1B	Househam et al., 2022
C518	RNF43	Househam et al., 2022
C518	SMAD4	Househam et al., 2022
C524	ACVR2A	Househam et al., 2022
C524	ACVR2A	Househam et al., 2022
C524	APC	Househam et al., 2022
C524	APC	Househam et al., 2022
C524	CCDC6	Househam et al., 2022
C524	KRAS	Househam et al., 2022
C524	MAP2K4	Househam et al., 2022
C524	PTEN	Househam et al., 2022
C524	SOX9	Househam et al., 2022
C525	APC	Househam et al., 2022
C525	FAT3	Househam et al., 2022
C525	KRAS	Househam et al., 2022
C525	PCBP1	Househam et al., 2022
C525	SOX9	Househam et al., 2022
C525	TGIF1	Househam et al., 2022
C531	APC	Househam et al., 2022
C531	DUSP16	Househam et al., 2022
C531	KRAS	Househam et al., 2022
C531	PCBP1	Househam et al., 2022
C531	SOX9	Househam et al., 2022
C539	APC	Househam et al., 2022
C539	TP53	Househam et al., 2022
C537	APC	Househam et al., 2022
C537	ATM	Househam et al., 2022
C537	BCL9	Househam et al., 2022
C537	FAT4	Househam et al., 2022
C537	EPHA3	Househam et al., 2022
C537	FBXW7	Househam et al., 2022
C537	SOX9	Househam et al., 2022
C519	APC	Househam et al., 2022
C519	CARD11	Househam et al., 2022
C519	EGFR	Househam et al., 2022
C519	MYH9	Househam et al., 2022
C519	PIK3CA	Househam et al., 2022
C519	SOX9	Househam et al., 2022
C519	TCF7L2	Househam et al., 2022
C519	TP53	Househam et al., 2022
C527	APC	Househam et al., 2022
C527	ARID1B	Househam et al., 2022
C527	BCL9L	Househam et al., 2022
C527	WNK2	Househam et al., 2022
C527	TP53	Househam et al., 2022
C528	TP53	Househam et al., 2022
C543	APC	Househam et al., 2022
C543	FAT3	Househam et al., 2022
C543	TP53	Househam et al., 2022
C544	APC	Househam et al., 2022
C544	TP53	Househam et al., 2022
C538	APC	Househam et al., 2022
C538	GRIN2A	Househam et al., 2022
C538	HSPG2	Househam et al., 2022
C538	PIK3CA	Househam et al., 2022
C538	RNF46	Househam et al., 2022
C538	TP53	Househam et al., 2022
C542	APC	Househam et al., 2022
C542	APC	Househam et al., 2022
C542	FAT4	Househam et al., 2022
C542	TP53	Househam et al., 2022
C548	APC	Househam et al., 2022
C548	APC	Househam et al., 2022
C548	ARID1A	Househam et al., 2022
C548	NF1	Househam et al., 2022
C548	NF1	Househam et al., 2022
C548	PIK3CA	Househam et al., 2022
C554	APC	Househam et al., 2022
C554	NF1	Househam et al., 2022
C554	TP53	Househam et al., 2022
C560	APC	Househam et al., 2022
C560	APC	Househam et al., 2022
C560	APC	Househam et al., 2022
C560	ERBB3	Househam et al., 2022
C560	FBXW7	Househam et al., 2022
C560	PIK3CA	Househam et al., 2022
C560	SOX9	Househam et al., 2022
C560	TP53	Househam et al., 2022
C547	APC	Househam et al., 2022
C547	KRAS	Househam et al., 2022
C547	TP53	Househam et al., 2022
C549	APC	Househam et al., 2022
C549	FAT4	Househam et al., 2022
C549	PIK3CA	Househam et al., 2022
C549	TP53	Househam et al., 2022
C555	APC	Househam et al., 2022
C555	APC	Househam et al., 2022
C555	KRAS	Househam et al., 2022
C555	PIK3CA	Househam et al., 2022
C555	SMAD3	Househam et al., 2022
C555	SOX9	Househam et al., 2022
C559	APC	Househam et al., 2022
C559	KRAS	Househam et al., 2022
C559	MYH9	Househam et al., 2022
C559	NF1	Househam et al., 2022
C559	NF1	Househam et al., 2022
C559	SOX9	Househam et al., 2022
C559	TCF7L2	Househam et al., 2022
C562	ACVR2A	Househam et al., 2022
C562	ARID1B	Househam et al., 2022
C562	ATM	Househam et al., 2022
C562	EGFR	Househam et al., 2022
C562	FBXW7	Househam et al., 2022
C562	MAP2K4	Househam et al., 2022
C562	MTCP1	Househam et al., 2022
C562	TBX3	Househam et al., 2022
C562	TCF7L2	Househam et al., 2022
C562	TGFBR2	Househam et al., 2022
C562	USP6	Househam et al., 2022
Case_1	APC	Uchi et al., 2016
Case_1	KRAS	Uchi et al., 2016
Case_1	FAM123B	Uchi et al., 2016
Case_1	PIK3CA	Uchi et al., 2016
Case_2	APC	Uchi et al., 2016
Case_2	KRAS	Uchi et al., 2016
Case_2	TCF7L2	Uchi et al., 2016
Case_3	FBXW7	Uchi et al., 2016
Case_3	APC	Uchi et al., 2016
Case_3	PCDHA3	Uchi et al., 2016
Case_3	TCF7L2	Uchi et al., 2016
Case_3	KRAS	Uchi et al., 2016
Case_4	APC	Uchi et al., 2016
Case_4	TP53	Uchi et al., 2016
Case_5	ARID1A	Uchi et al., 2016
Case_5	FBXW7	Uchi et al., 2016
Case_5	APC	Uchi et al., 2016
Case_6	CDC27	Uchi et al., 2016
Case_6	MAP2K4	Uchi et al., 2016
Case_6	APC	Uchi et al., 2016
Case_7	APC	Uchi et al., 2016
Case_7	KRAS	Uchi et al., 2016
Case_7	RBM10	Uchi et al., 2016
Case_8	APC	Uchi et al., 2016
Case_8	KRAS	Uchi et al., 2016
Case_8	TP53	Uchi et al., 2016
Case_8	TCF7L2	Uchi et al., 2016
Case_9	APC	Uchi et al., 2016
Case_9	BCOR	Uchi et al., 2016
Case_9	BRAF	Uchi et al., 2016
Case_9	CASP8	Uchi et al., 2016
Case_9	FBXW7	Uchi et al., 2016
Case_9	PCDHA3	Uchi et al., 2016
PRC01	BRAF	Uchi et al., 2016
PRC03	APC	Uchi et al., 2016
PRC03	KRAS	Uchi et al., 2016
PRC05	APC	Uchi et al., 2016
PRC05	TP53	Uchi et al., 2016
PRC06	APC	Uchi et al., 2016
PRC06	PCBP1	Uchi et al., 2016
PRC08	APC	Uchi et al., 2016
PRC08	APC	Uchi et al., 2016
PRC08	CTNNB1	Uchi et al., 2016
PRC08	FBXW7	Uchi et al., 2016
PRC08	KRAS	Uchi et al., 2016
PRC08	SMAD2	Uchi et al., 2016
PRC10	APC	Uchi et al., 2016
PRC10	APC	Uchi et al., 2016
PRC10	KRAS	Uchi et al., 2016
PRC12	APC	Uchi et al., 2016
PRC12	APC	Uchi et al., 2016
PRC13	APC	Uchi et al., 2016
PRC13	APC	Uchi et al., 2016
PRC13	KRAS	Uchi et al., 2016
PRC15	ARID1A	Uchi et al., 2016
PRC15	NRAS	Uchi et al., 2016
PRC16	APC	Uchi et al., 2016
PRC16	KRAS	Uchi et al., 2016
PRC16	TCF7L2	Uchi et al., 2016
Pat_1	ACVR2A	Roerink et al., 2018
Pat_1	PIK3CA	Roerink et al., 2018
Pat_1	BRAF	Roerink et al., 2018
Pat_2	APC	Roerink et al., 2018
Pat_2	APC	Roerink et al., 2018
Pat_2	TP53	Roerink et al., 2018
Pat_3	KRAS	Roerink et al., 2018
Pat_3	APC	Roerink et al., 2018
Pat_3	APC	Roerink et al., 2018
Adenoma_K	APC	Sottoriva et al., 2015
Adenoma_S	KRAS	Sottoriva et al., 2015
Adenoma_P	APC	Sottoriva et al., 2015
Adenoma_P	KRAS	Sottoriva et al., 2015
Adenoma_X	APC	Sottoriva et al., 2015
Adenoma_X	KRAS	Sottoriva et al., 2015
Carcinoma_M	APC	Sottoriva et al., 2015
Carcinoma_M	RPL1	Sottoriva et al., 2015
Carcinoma_N	KRAS	Sottoriva et al., 2015
Carcinoma_O	DOCK3	Sottoriva et al., 2015
Carcinoma_T	APC	Sottoriva et al., 2015
Carcinoma_U	APC	Sottoriva et al., 2015
Carcinoma_W	KRAS	Sottoriva et al., 2015
Carcinoma_W	PIK3CA	Sottoriva et al., 2015

## Sheet: Sheet2
Name
CRC01	1
CRC02	3
CRC03	2
CRC06	5
CRC07	1
CRC08	1
CRC10	3
CRC11	6
CRC12	4
CRC14	2
CRC16	3
CRC18	4
CRC19	3
CRC20	3
CRC21	2
CRC22	3
CRC23	1
CRC24	2
CRC25	2
CRC26	5
CRC27	4
CRC28	3
CRC29	2
CRC30	2
CRC31	3
CRC32	1
CRC33	2
CRC34	4
CRC35	3
CRC36	4
CRC37	3
CRC38	2
CRC39	1
CRC40	2
CRC41	3
CRC42	1
CRC44	2
CRC45	2
CRC46	1
CRC47	2
CRC48	1
CRC49	2
CRC50	3
CRC51	1
CRC52	5
CRC53	2
CRC54	4
CRC55	4
CRC56	3
CRC57	4
CRC58	1
CRC59	1
CRC60	5
CRC61	3
CRC62	6
CRC63	2
CRC65	2
CRC66	3
CRC67	4
CRC68	5
C516	2
C518	5
C525	4
C531	4
C539	2
C537	4
C519	5
C527	3
C528	1
C543	2
C544	2
C538	3
C542	3
C548	4
C554	2
C560	4
C547	3
C549	3
C555	5
C559	4
C562	2
Case_1	3
Case_2	4
Case_3	5
Case_4	2
Case_5	3
Case_6	1
Case_7	3
Case_8	5
Case_9	4
PRC01	1
PRC03	2
PRC05	2
PRC06	1
PRC08	3
PRC10	3
PRC12	2
PRC13	3
PRC15	2
PRC16	3
Pat_1	2
Pat_2	3
Pat_3	3
Adenoma_K	1
Adenoma_S	1
Adenoma_P	3
Adenoma_X	3
Carcinoma_M	1
Carcinoma_N	1
Carcinoma_T	1
Carcinoma_U	1
Carcinoma_W	3
