# Supplementary material for: Haploinsufficient phenotypes promote selection of PTEN and ARID1A-deficient clones in human colon
Source: EMBO Rep. 2025 Feb 7;26(5):1269–89. doi: 10.1038/s44319-025-00373-0 (PMC11893880; doi:10.1038/s44319-025-00373-0)
Supplement: Supplementary file 4 — Source data Fig. 2 [file 44319_2025_373_MOESM4_ESM.zip]

Archive with 19 entries (14 files):
- New folder/2A-2F/
- New folder/2A-2F/~$SMAD4_scores.xlsx
- New folder/2A-2F/2A-C images/
- New folder/2A-2F/2A-C images/2A.PNG
- New folder/2A-2F/2A-C images/2B.PNG
- New folder/2A-2F/2A-C images/2C.png
- New folder/2A-2F/2E images/
- New folder/2A-2F/2E images/2E_1.PNG
- New folder/2A-2F/2E images/2E_2.PNG
- New folder/2A-2F/2E images/2E_3.png
- New folder/2A-2F/ARID1A_scores.csv
- New folder/2A-2F/PTEN_scores.csv
- New folder/2A-2F/SMAD4_scores.xlsx
- New folder/2G-I/
- New folder/2G-I/CRC_data_COSMIC.csv
- New folder/2G-I/simulated_burden_normal.csv
- New folder/2G-I/summary_fixation_expansion.csv
- New folder/2J/
- New folder/2J/perc_cancers_driver_mut.xlsx
