# Supplementary material for: Haploinsufficient phenotypes promote selection of PTEN and ARID1A-deficient clones in human colon
Source: EMBO Rep. 2025 Feb 7;26(5):1269–89. doi: 10.1038/s44319-025-00373-0 (PMC11893880; doi:10.1038/s44319-025-00373-0)
Supplement: Supplementary file 4 — Source data Fig. 2 [file 44319_2025_373_MOESM4_ESM.zip › New folder/2A-2F/ARID1A_scores.csv]

Achiever ID	Nautilus ID	Abnormal	Abnormal class	Stain Quality	PPC	Fractions	Total WPC	Patch Size	Patch Amount	NCrypts	Tissue Bank ID	Age	Sex	Comments	Location
CRU00055165-017				3	1	0.25	12	3	1	13304	TB18.2900	77	M		Left
CRU00055165-017				3	1	0.25	12	4	2	13304	TB18.2900	77	M		Left
CRU00055165-017				3	1	0.25	12	7	1	13304	TB18.2900	77	M		Left
CRU00055165-017				3	1	0.25	12	3	1	13304	TB18.2900	77	M		Left
CRU00055165-017				3	1	0.25	12	1	7	13304	TB18.2900	77	M		Left
CRU00055185-009				3	0	0	12	7	1	18667	TB18.3648	72	M		Right
CRU00055185-009				3	0	0	12	2	2	18667	TB18.3648	72	M		Right
CRU00055185-009				3	0	0	12	1	9	18667	TB18.3648	72	M		Right
CRU00055201-011				3	0	0	9	13	1	23782	TB18.3648	72	M		Right
CRU00055201-011				3	0	0	9	4	1	23782	TB18.3648	72	M		Right
CRU00055201-011				3	0	0	9	3	1	23782	TB18.3648	72	M		Right
CRU00055201-011				3	0	0	9	2	3	23782	TB18.3648	72	M		Right
CRU00055201-011				3	0	0	9	1	3	23782	TB18.3648	72	M		Right
RGT00341697-009		1	high_fufi	2	1	0.5	0	0	0	14191	TB18.2315	61	F		Left
RGT00359604-007				2	0	0	0	0	0	17248	TB18.3985	81	M		Right
RGT00357949-006				3	0	0	3	1	3	21799	TB18.3753	56	M		Left
RGT00357950-008				3	0	0	0	0	0	2419	TB18.3753	56	M		Left
RGT00358733-007				2	0	0	0	0	0	5743	TB18.3919	70	M		Right
RGT00359603-009				2	0	0	0	0	0	3497	TB18.3985	81	M		Right
RGT00359606-007				2	0	0	0	0	0	7150	TB18.3985	81	M		Right
RGT00358731-012				2	0	0	0	0	0	6221	TB18.3919	70	M		Right
RGT00358732-008				2.5	0	0	2	2	1	7416	TB18.3919	70	M		Right
RGT00358732-008				2.5	0	0	2	1	1	7416	TB18.3919	70	M		Right
RGT00360966-007				2.5	0	0	10	2	1	4180	TB18.4180	75	F		Right
RGT00360966-007				2.5	0	0	10	4	2	4180	TB18.4180	75	F		Right
RGT00360966-007				2.5	0	0	10	6	1	4180	TB18.4180	75	F		Right
RGT00360966-007				2.5	0	0	10	8	1	4180	TB18.4180	75	F		Right
RGT00360966-007				2.5	0	0	10	5	1	4180	TB18.4180	75	F		Right
RGT00360966-007				2.5	0	0	10	1	4	4180	TB18.4180	75	F		Right
CRU00055183-008				2	0	0	0	0	0	9038	TB18.3127	71	F		Right
CRU00055163-012				3	0	0	0	0	0	13577	TB18.2870	57	M		Left
CRU00055175-009				3	0	0	2	1	1	29692	TB18.3062	71	M		Right
CRU00055175-009				3	0	0	2	2	1	29692	TB18.3062	71	M		Right
CRU00055166-016				2.5	0	0	2	3	1	18444	TB18.2900	77	M		Left
CRU00055166-016				2.5	0	0	2	1	1	18444	TB18.2900	77	M		Left
CRU00055168-017				3	0	0	3	2	1	8398	TB18.2959	65	M		Right
CRU00055168-017				3	0	0	3	1	2	8398	TB18.2959	65	M		Right
CRU00055159-018				2	0	0	0	0	0	6014	TB18.2766	84	M		Left
CRU00055160-014				2.5	0	0	0	0	0	5859	TB18.2766	84	M		Left
CRU00055161-012				2	0	0	0	0	0	6872	TB18.2766	84	M		Left
CRU00055154-018				2.5	1	0.125	0	0	0	5701	TB18.1979	83	M		Right
CRU00055152-015				2.5	1	0.25	0	0	0	1077	TB18.1979	83	M		Right
CRU00055149-012				2	0	0	2	1	2	15012	TB18.1314	59	F		Right
CRU00055147-015				2.5	0	0	2	1	2	14502	TB18.1270	89	M		Left
RGT00357951-006				2.5	0	0	0	0	0	10724	TB18.3753	56	M		Left
CRU00055184-015				2.5	0	0	2	2	2	4549	TB18.3648	72	M		Right
CRU00055169-013				3	0	0	0	0	1	6693	TB18.2959	65	M		Right
CRU00055170-014				3	0	0	0	0	1	13695	TB18.2959	65	M		Right
CRU00055171-013				3	0	0	0	0	1	13470	TB18.2984	79	M		Right
CRU00055172-013				3	0	0	0	0	1	6554	TB18.2984	79	M		Right
CRU00055173-013				3	0	0	0	0	1	3860	TB18.2984	79	M		Right
CRU00055174-012				3	0	0	0	0	1	20643	TB18.3062	71	M		Right
CRU00055176-011				3	0	0	0	0	1	2460	TB18.3062	71	M		Right
CRU00055177-013				3	0	0	2	1	1	12224	TB18.3062	71	M		Right
CRU00055177-013				3	0	0	2	4	1	12224	TB18.3062	71	M		Right
CRU00055180-016				3	1	0.125	0	0	0	2339	TB18.3071	74	F		Left
CRU00055181-009				3	0	0	0	0	1	30467	TB18.3071	74	F		Left
CRU00055182-011				3	0	0	0	0	1	35191	TB18.3071	74	F		Left
CRU00055200-011				3	0	0	0	0	1	8526	TB18.3648	72	M		Right
RGT00360967-007				2.5	0	0	1	4	1	9614	TB18.4180	75	F		Right
RGT00360968-007				2.5	0	0	4	1	3	8540	TB18.4180	75	F		Right
RGT00360968-007				2.5	0	0	4	3	1	8540	TB18.4180	75	F		Right
RGT00360969-008				3	0	0	1	1	1	10114	TB18.4183	76	F		Right
RGT00360970-008				3	0	0	3	1	2	4734	TB18.4183	76	F		Right
RGT00360970-008				3	0	0	3	2	1	4734	TB18.4183	76	F		Right
RGT00360971-006				2.5	0	0	0	0	1	6825	TB18.4183	76	F		Right
RGT00364435-006				3	0	0	2	3	1	13764	TB18.4560	87	M		Right
RGT00364435-006				3	0	0	2	2	1	13764	TB18.4560	87	M		Right
RGT00364436-007				3	0	0	0	0	1	14306	TB18.4560	87	M		Right
RGT00364437-006				3	0	0	0	0	1	5498	TB18.4560	87	M		Right
CRU00012642-021	NAUT116632-020			1	0	0	0	0	1	12817	TB15.4012	78	F		Right
CRU00012682-008	NAUT119332-007			2	0	0	5	2	2	10687	TB16.0049	85	M		NA
CRU00012682-008	NAUT119332-007			2	0	0	5	4	2	10687	TB16.0049	85	M		NA
CRU00012682-008	NAUT119332-007			2	0	0	5	1	1	10687	TB16.0049	85	M		NA
CRU00024837-012	NAUT121511-011			1.5	0	0	0	0	1	19527	TB16.0126	72	F		NA
RGT00359849-013	NAUT166013-013			2	0	0	0	0	1	8223	TB18.0210	80	M		Right
RGT00322896-008	NAUT166026-008			2	0	0	1	2	1	2621	TB18.1020	79	F		Right
RGT00359843-008	NAUT165999-008			2	0	0	0	0	1	8522	TB18.0068	85	M		Left
RGT00359835-006	NAUT165991-006			2	0	0	0	0	1	919	TB17.2797	70	F		Right
RGT00359834-014	NAUT165990-014			2	0	0	0	0	1	2215	TB17.2797	70	F		Right
CRU00013982-006	NAUT135739-005			2	0	0	0	0	1	163	TB16.2117	72	F		Right
CRU00059332-008	NAUT151559-007			2	0	0	0	0	1	145	TB17.1198	30	M		NA
CRU00059339-012	NAUT151567-011			2	0	0	1	4	1	1143	TB17.1215	36	M		NA
CRU00012713-007	NAUT122241-006			2	0	0	1	18	1	5948	TB16.0622	37	M		Left
CRU00024826-008	NAUT121427-007			1.5	0	0	0	0	1	1496	TB16.0126	72	F		NA
CRU00013910-008	NAUT124406-007			1.5	0	0	0	0	1	89	TB16.1540	82	M		Right
CRU00013918-007	NAUT124414-006			1.5	0	0	3	2	1	17618	TB16.0121	72	F		NA
CRU00013918-007	NAUT124414-006			1.5	0	0	3	1	2	17618	TB16.0121	72	F		NA
CRU00055188-010	NAUT171015-009			2.5	0	0	2	1	2	18703	TB18.2520	71	M		Left
CRU00055198-010	NAUT171025-009			2.5	0	0	3	1	1	5861	TB18.2156	79	F		Right
CRU00055198-010	NAUT171025-009			2.5	0	0	3	2	2	5861	TB18.2156	79	F		Right
CRU00059357-007	NAUT171033-006			2	0	0	0	0	1	3955	TB18.1962	38	F		NA
RGT00307160-005	NAUT166001-005			2.5	0	0	0	0	1	8056	TB18.0219	48	F		Left
RGT00312077-012	NAUT165973-012			2	0	0	0	0	1	3627	TB18.0459	48	F		NA
CRU00059333-012	NAUT151560-011			2.5	0	0	0	0	1	1120	TB17.1198	30	M		NA
CRU00055197-009				2.5	0	0	0	0	1	9723	TB18.1997	52	M		Left
CRU00012717-012				1.5	0	0	1	1	1	15355	TB16.0623	70	M		Right
RGT00368923-006				2.5	0	0	1	1	1	21126	TB18.3910	67	F		Right
RGT00364438-008				2.5	0	0	0	0	1	9130	TB18.4560	87	M		Right
RGT00364441-007				2.5	0	0	0	0	1	12475	TB18.4571	60	F		Left
CRU00014096-010	NAUT66049-009			2.5	0	0	0	0	1	576	TB13.0420	78	M		NA
CRU00014084-016	NAUT66035-015			2	0	0	0	0	1	4063	TB12.2355	77	F		NA
CRU00014072-012	NAUT66025-011	1	other	2.5	0	0	3	1	2	4356	TB12.1904	79	F	enlarged and overproliferative crypts, picture	NA
CRU00014072-012	NAUT66025-011	1	other	2.5	0	0	3	3	1	4356	TB12.1904	79	F		NA
CRU00014063-036	NAUT66014-035			1.5	0	0	0	0	1	4190	TB12.1256	81	M		Left
CRU00014039-015	NAUT65991-014			1.5	0	0	0	0	1	482	TB12.0017	64	M		NA
CRU00014017-015	NAUT65967-014			1.5	0	0	0	0	1	4228	TB11.1545	79	M		NA
RGT00368938-006				2.5	0	0	0	0	1	11677	TB18.4245	84	M		Right
RGT00395815-006				2	0	0	0	0	1	914	TB19.1770	57	M	very little tissue	Right
RGT00396599-006				2.5	0	0	16	1	15	27337	TB19.02072	62	M	two of the singles in close proximity	Right
RGT00396599-006				2.5	0	0	16	3	1	27337	TB19.02072	62	M		Right
RGT00396600-006				2	0	0	14	1	13	20496	TB19.02072	62	M		Right
RGT00396600-006				2	0	0	14	4	1	20496	TB19.02072	62	M		Right
RGT00396601-006				3	0	0	0	0	1	17869	TB19.02084	62	F		Left
RGT00396605-006				2	0	0	0	0	1	13209	TB19.02084	62	F		Left
RGT00396606-006				2.5	0	0	2	1	1	19027	TB19.02084	62	F	patch of 2 fissioning?	Left
RGT00396606-006				2.5	0	0	2	2	1	19027	TB19.02084	62	F		Left
RGT00399307-006				2.5	0	0	2	1	2	25016	TB19.02261	69	M		Left
RGT00401219-007				2.5	0	0	1	1	1	25452	TB19.02388	79	F		NA
RGT00401222-007				2.5	0	0	1	1	1	28964	TB19.02388	79	F		NA
RGT00401223-007				2	0	0	1	1	1	18040	TB19.02388	79	F		NA
RGT00390465-007				1.5	0	0	0	0	1	14667	TB19.1496	41	F		NA
RGT00390486-007				2	1	0.375	0	0	1	18529	TB19.1497	62	F		NA
RGT00391270-007				2	0	0	0	0	1	11482	TB19.1589	80	F		NA
RGT00386967-007				2.5	0	0	0	0	1	2806	TB19.1166	68	F		NA
RGT00391271-007				2	0	0	0	0	1	4080	TB19.1589	80	F		NA
RGT00386968-007				3	1	0.125	0	0	1	8421	TB19.1166	68	F		NA
RGT00386969-006				2	0	0	0	0	1	1992	TB19.1166	68	F	little tissue	NA
RGT00391980-006				2	0	0	0	0	1	7724	TB19.1674	61	F	high stromal content	NA
RGT00395804-006		1	inflammation	1	0	0	0	0	1	14709	TB19.1682	57	F	stroma infilitration	NA
RGT00395805-006		1	inflammation	2	0	0	1	7	1	10434	TB19.1682	57	F	stroma infilitration	NA
RGT00364571-007				2.5	0	0	0	0	1	7576	TB18.4761	70	M		Left
RGT00370393-007				2	1	0.5	3	1	1	36863	TB18.5023	62	F		Right
RGT00370393-007				2	1	0.5	3	6	1	36863	TB18.5023	62	F		Right
RGT00370393-007				2	1	0.5	3	2	1	36863	TB18.5023	62	F		Right
RGT00370391-007				1	0	0	0	0	1	21456	TB18.3673	75	F		NA
RGT00363512-007				2	0	0	0	0	1	15682	TB18.4562	59	F		NA
RGT00364572-007				3	0	0	1	1	1	11944	TB18.4761	70	M		Left
RGT00363513-007				2	0	0	2	1	1	6974	TB18.4562	59	F		NA
RGT00363513-007				2	0	0	2	2	1	6974	TB18.4562	59	F		NA
RGT00372859-007				2	0	0	4	2	2	29882	TB18.5947	79	M		Right
RGT00372859-007				2	0	0	4	1	2	29882	TB18.5947	79	M		Right
RGT00372855-007				2	0	0	0	0	1	8053	TB18.5484	78	M		Right
RGT00372854-007				2	0	0	0	0	1	8381	TB18.5484	78	M		Right
RGT00365505-007				2.5	0	0	1	2	1	11477	TB18.4864	74	M		Right
RGT00369468-007				2.5	0	0	0	0	1	20783	TB18.5487	42	M		NA
RGT00368020-017				2	0	0	0	0	1	8016	TB18.5262	33	M		Left
RGT00369466-007				2.5	0	0	0	0	1	28300	TB18.5487	42	M		NA
RGT00360750-009				3	0	0	0	0	1	6990	TB18.4167	76	F		NA
RGT00368021-008				2	0	0	3	2	1	12313	TB18.5262	33	M		Left
RGT00368021-008				2	0	0	3	1	2	12313	TB18.5262	33	M		Left
RGT00368023-007				2	0	0	1	1	1	12537	TB18.5262	33	M		Left
RGT00365215-007				2	0	0	0	0	1	28635	TB18.4844	86	F		Left
RGT00365217-007				2	0	0	0	0	1	19453	TB18.4844	86	F		Left
RGT00365220-007				2.5	0	0	1	1	1	17194	TB18.4797	87	M		Left
RGT00366425-007				2	0	0	0	0	1	18692	TB18.5068	65	F		NA
RGT00366423-007				1	0	0	0	0	1	11213	TB18.5068	65	F		NA
RGT00395806-007		1	inflammation	1	0	0	0	0	1	14569	TB19.1682	57	F		NA
RGT00395806-007		1	inflammation	1	0	0	0	0	1	14569	TB19.1682	57	F		NA
RGT00385394-009		1	inflammation	1	0	0	0	0	1	3652	TB19.0995	39	F		NA
RGT00385397-009				2.5	0	0	0	0	1	33171	TB19.0996	78	M		NA
RGT00358735-009				2.5	0	0	0	0	1	9934	TB18.3920	58	F		NA
RGT00385439-009		1	inflammation	1.5	0	0	0	0	1	7138	TB19.0997	38	M		NA
RGT00385342-010				3	0	0	0	0	1	18289	TB19.0994	62	M		Left
RGT00360749-011				3	0	0	0	0	1	4026	TB18.4167	76	F		NA
RGT00360194-010				2.5	0	0	0	0	1	10041	TB18.4121	47	F		NA
RGT00395812-006				3	0	0	1	1	1	4416	TB19.1748	62	M		Left
RGT00395811-006				2.5	0	0	0	0	1	4950	TB19.1748	62	M		Left
RGT00385395-009		1	inflammation	2	0	0	0	0	1	8932	TB19.0995	39	F	increase in stroma infiltration	NA
RGT00395810-006				2.5	0	0	0	0	1	3422	TB19.1748	62	M		Left
RGT00395809-010				2	0	0	0	0	1	2509	TB19.1721	50	F		Left
RGT00395807-010				3	0	0	0	0	1	15185	TB19.1721	50	F		Left
RGT00395808-006				2.5	0	0	0	0	1	14905	TB19.1721	50	F		Left
RGT00385396-009				2	0	0	0	0	1	17216	TB19.0996	78	M		NA
RGT00385398-009				2	0	0	0	0	1	14301	TB19.0996	78	M		NA
CRU00242754-012				2.5	0	0	9	2	2	29384	DW20.1126	74	F	hom	Right
CRU00242754-012				2.5	0	0	9	3	2	29384	DW20.1126	74	F		Right
CRU00242754-012				2.5	0	0	9	1	5	29384	DW20.1126	74	F		Right
CRU00242744-006				1	0	0	0	0	1	28729	DW20.1122	43	M	inside of crypts gone, inflammation?	Left
CRU00242740-010				2.5	0	0	5	2	1	19420	DW20.1121	83	F	some abnprmal crypts	Right
CRU00242740-010				2.5	0	0	5	1	4	19420	DW20.1121	83	F		Right
CRU00242768-007				1	0	0	0	0	1	21432	DW20.1130	78	M		Left
CRU00246194-008				2	0	0	0	0	1	15445	DW21.1238	49	F		Left
CRU00235509-008				1.5	0	0	0	0	1	9141	DW20.0901	62	M		Left
CRU00246182-009				1.5	0	0	0	0	1	16864	DW20.1234	67	F		Right
CRU00246187-007		1	high_fufi	1.5	0	0	3	8	1	8623	DW20.1235	72	F		Left
CRU00246187-007		1	high_fufi	1.5	0	0	3	6	1	8623	DW20.1235	72	F		Left
CRU00246187-007		1	high_fufi	1.5	0	0	3	1	1	8623	DW20.1235	72	F		Left
RGT00368024-038				3	0	0	1	2	1	12418	TB18.5262	33	M		Left
CRU00246175-006				2	0	0	1	1	1	14833	DW20.1231	54	F		Right
CRU00242752-039				3	0	0	4	1	1	15499	DW20.1125	56	F		Left
CRU00242752-039				3	0	0	4	2	1	15499	DW20.1125	56	F		Left
CRU00242752-039				3	0	0	4	3	2	15499	DW20.1125	56	F		Left
CRU00242752-039				3	0	0	4	0	1	15499	DW20.1125	56	F		Left
RGT00448542-060				3	0	0	0	0	1	8344	TB20.01933	40	F		Left
RGT00448226-036				3	0	0	2	3	2	27680	TB20.01912	71	F		NA
CRU00242767-034				3	0	0	0	0	1	8301	DW20.1130	78	M		Left
CRU00235520-007				2	0	0	0	0	1	21942	DW20.0905	87	F		Right
CRU00235516-007				1.5	0	0	1	3	1	31030	DW20.0904	61	F		Left
CRU00055310-008				2	0	0	0	0	0	20056	TB17.1858	83	M		Right
CRU00235526-006				2	0	0	0	0	0	24910	DW20.0907	71	F		Right
CRU00055337-010				2	0	0	0	0	0	17701	TB17.2518	40	M		Left
CRU00242764-006				2	0	0	2	2	1	7076	DW20.1129	81	F	SI or inflammation?	Right
RGT00448537-010				2	0	0	1	1	1	16352	TB20.01932	72	F		NA
RGT00449084-008				2	0	0	1	1	1	16633	TB21.00044	89	M	massive polyp, KRAS?	Right
RGT00448492-010				2	0	0	2	1	1	22699	TB20.01965	59	F		NA
								1	2	22699	TB20.01965	59	F		NA
