# Supplementary material for: Haploinsufficient phenotypes promote selection of PTEN and ARID1A-deficient clones in human colon
Source: EMBO Rep. 2025 Feb 7;26(5):1269–89. doi: 10.1038/s44319-025-00373-0 (PMC11893880; doi:10.1038/s44319-025-00373-0)
Supplement: Supplementary file 4 — Source data Fig. 2 [file 44319_2025_373_MOESM4_ESM.zip › New folder/2A-2F/PTEN_scores.csv]

Achiever ID	Nautilus ID	Abnormal	Abnormal class	Stain Quality	PPC	Fractions	Total WPC	Patch Size	Patch Amount	NCrypts	Age	Sex	Tissue Bank ID	Comments	Location
CRU00055148-004	NAUT173677-003			2.5	0	0	0	0	1	1684	59	F	TB18.1314		Right
CRU00055149-004	NAUT173678-003			2.5	1	0.75	0	0	1	13248	59	F	TB18.1314		Right
CRU00055150-004	NAUT173679-003			2.5	0	0	0	0	1	11851	59	F	TB18.1314		Right
CRU00055157-016	NAUT173686-015			2.5	1	0.875	1	4	1	311	39	F	TB18.2700	nice patch of 4	Right
CRU00055158-007	NAUT173687-006			2	0	0	0	0	1	29240	39	F	TB18.2700		Right
CRU00055164-014	NAUT173693-013			2	0	0	0	0	1	23782	57	M	TB18.2870	some areas within the crypt looks like overproliferation	Left
CRU00055165-007	NAUT173694-006			2	0	0	0	0	1	13498	77	M	TB18.2900	some strange morphology, smt with fixation?	Left
CRU00055166-007	NAUT173695-006			2	0	0	0	0	1	201	77	M	TB18.2900		Left
CRU00055207-012	NAUT151547-011			3	4	0.4	0	0	1	5188	46	F	TB17.1172		Left
CRU00055208-012	NAUT151549-011			1.5	0	0	0	0	1	10884	46	F	TB17.1172	2 pairs of 2 patches of PPC (4 in total)	Left
CRU00059338-008	NAUT151565-007			2.5	0	0	0	0	1	4829	36	M	TB17.1215		NA
CRU00059341-012	NAUT151568-011			1.5	0	0	0	0	1	8751	64	M	TB17.1274		NA
CRU00055242-005	NAUT155087-004			2	0	0	0	0	1	3735	80	F	TB17.1446	weird stainng/mounting in places	Right
CRU00055246-005	NAUT155091-004			3	0	0	0	0	1	4726	76	F	TB17.1449		Left
CRU00055332-006	NAUT161722-005			3	0	0	0	0	1	5348	48	F	TB17.2171	mostlly stroma	Right
RGT00322946-008	NAUT165970-008			3	0	0	0	0	1	9334	34	M	TB18.0493		NA
RGT00307158-012	NAUT166000-012			2.5	0	0	0	0	1	9016	48	F	TB18.0219		Left
RGT00307160-011	NAUT166001-011			2.5	0	0	0	0	1	9890	48	F	TB18.0219		Left
CRU00055187-005	NAUT171014-004			2	0	0	0	0	1	243	63	M	TB18.1667	strong blue in the background	Left
CRU00055188-005	NAUT171015-004			3	0	0	0	0	1	13095	71	M	TB18.2520		Left
CRU00055189-007	NAUT171016-006			3	1	0.4	0	0	1	14484	71	M	TB18.2520		Left
CRU00059355-009	NAUT171031-008			3	0	0	0	0	1	5187	38	F	TB18.1962		NA
CRU00059356-004	NAUT171032-003			2.5	0	0	0	0	1	5368	38	F	TB18.1962		NA
CRU00059357-012	NAUT171033-011			3	0	0	0	0	1	3533	38	F	TB18.1962		NA
CRU00024180-006	NAUT102281-005			1.5	0	0	0	0	1	4903	56	F	318_85		NA
CRU00024182-007	NAUT102285-006			1.5	0	0	0	0	1	3800	56	F	318_85		NA
CRU00024342-007	NAUT102441-006			1.5	0	0	0	0	1	476	58	F	1130_85		NA
CRU00024343-008	NAUT102442-007			1.5	0	0	0	0	1	796	58	F	1130_85		NA
CRU00012691-008	NAUT119343-007			1.5	0	0	0	0	1	28193	48	M	TB16.0229		NA
CRU00013900-007	NAUT124398-006			1.5	0	0	3	2	1	19312	77	F	TB16.1164		Right
CRU00013900-007	NAUT124398-006			1.5	0	0	3	3	1	19312	77	F	TB16.1164		Right
CRU00013900-007	NAUT124398-006			1.5	0	0	3	1	1	19312	77	F	TB16.1164		Right
CRU00013901-013	NAUT124399-012			1.5	0	0	5	2	1	15849	77	F	TB16.1164		Right
CRU00013901-013	NAUT124399-012			1.5	0	0	5	4	1	15849	77	F	TB16.1164		Right
CRU00013901-013	NAUT124399-012			1.5	0	0	5	1	3	15849	77	F	TB16.1164		Right
CRU00055235-011	NAUT153939-010			2.5	0	0	1	2	1	9694	75	F	TB17.1469	2 patches of 2 (different field of view)	Left
CRU00055235-012	NAUT153939-011			2.5	0	0	1	2	1	9539	75	F	TB17.1469		Left
CRU00055244-004	NAUT155089-003			3	0	0	1	2	1	5317	76	F	TB17.1449	not a lot of epithelium	Left
CRU00055251-004	NAUT155096-003			1.5	0	0	1	2	1	21682	72	M	TB17.1465	blue, can't score	Right
CRU00055252-006	NAUT155097-005			3	0	0	1	2	1	7606	84	F	TB17.1476		NA
CRU00055267-004	NAUT155111-003			2.5	0	0	1	2	1	16280	65	M	TB17.1512		Left
RGT00359823-010	NAUT165979-010			2	0	0	2	2	1	4848	82	F	TB17.2235		Right
RGT00359823-010	NAUT165979-010			2	0	0	2	4	1	4848	82	F	TB17.2235		Right
RGT00359823-010	NAUT165979-010			2	0	0	2	1	1	4848	82	F	TB17.2235		Right
CRU00055193-007	NAUT171020-006			3	0	0	5	2	2	23776	80	M	TB18.0650	patch of 4 image	Right
CRU00055193-007	NAUT171020-006			3	0	0	5	5	1	23776	80	M	TB18.0650		Right
CRU00055193-007	NAUT171020-006			3	0	0	5	1	2	23776	80	M	TB18.0650		Right
CRU00055193-007	NAUT171020-006			3	0	0	5	1	1	23776	80	M	TB18.0650		Right
CRU00014160-021	NAUT99390-020			2	0	0	1	2	1	5721	55	F	TB15.1120		NA
CRU00024316-006	NAUT102415-005			1.5	0	0	3	2	1	1883	66	F	983_85	patch of 4? staining not great at places, maybe not to be used for LCM	NA
CRU00024316-006	NAUT102415-005			1.5	0	0	3	3	1	1883	66	F	983_85		NA
CRU00024316-006	NAUT102415-005			1.5	0	0	3	4	1	1883	66	F	983_85		NA
CRU00012713-009	NAUT122241-008			1.5	0	0	1	3	1	12984	37	M	TB16.0622		Left
CRU00055250-004	NAUT155095-003			3	0	0	1	3	1	20246	72	M	TB17.1465		Right
CRU00055270-005	NAUT155114-004			2	0	0	6	3	1	28366	69	M	TB17.1522		Left
CRU00055270-005	NAUT155114-004			2	0	0	6	1	5	28366	69	M	TB17.1522		Left
RGT00317980-012	NAUT166010-012			2.5	0	0	4	3	1	17263	72	M	TB18.0626	lateral staining image	Right
RGT00317980-012	NAUT166010-012			2.5	0	0	4	1	3	17263	72	M	TB18.0626		Right
RGT00317980-012	NAUT166010-012			2.5	0	0	4	1	3	17263	72	M	TB18.0626		Right
CRU00024314-007	NAUT102413-006			1.5	1	0.75	1	3	1	2711	66	F	983_85		NA
CRU00055162-007	NAUT173691-006			3	0	0	1	4	1	22501	57	M	TB18.2870		Left
CRU00012562-011	NAUT111535-010			1.5	0	0	3	4	1	8633	85	F	TB15.3375	2 clones in same area but separated by two crypts	Right
CRU00012562-011	NAUT111535-010			1.5	0	0	3	1	1	8633	85	F	TB15.3375		Right
RGT00317044-012	NAUT166020-012			3	0	0	3	4	1	6514	35	M	TB18.0630	mostly stroma	Right
RGT00317044-012	NAUT166020-012			3	0	0	3	9	1	6514	35	M	TB18.0630		Right
RGT00317044-012	NAUT166020-012			3	0	0	3	1	1	6514	35	M	TB18.0630		Right
CRU00055190-007	NAUT171017-006			2.5	0	0	1	4	1	11547	71	M	TB18.2520		Left
CRU00055192-006	NAUT171019-005			2	0	0	2	4	1	2021	80	M	TB18.0650	patch of 4 image	Right
CRU00055192-006	NAUT171019-005			2	0	0	2	1	1	2021	80	M	TB18.0650		Right
CRU00012682-011	NAUT119332-010			2.5	0	0	3	4	1	7328	85	M	TB16.0049		NA
CRU00012682-011	NAUT119332-010			2.5	0	0	3	1	2	7328	85	M	TB16.0049		NA
CRU00012688-009	NAUT119338-008			2	0	0	2	4	1	4627	69	M	TB16.0052		NA
CRU00012688-009	NAUT119338-008			2	0	0	2	1	1	4627	69	M	TB16.0052		NA
RGT00359839-014	NAUT165995-014			1.5	0	0	1	5	1	18909	85	M	TB18.0068		Left
CRU00055186-010	NAUT171013-009			2.5	0	0	1	5	1	15476	63	M	TB18.1667	unsure about patch of 9, image	Left
RGT00359828-011	NAUT165984-011			2	0	0	1	10	1	21571	80	M	TB17.2294		Right
CRU00055163-007	NAUT173692-006			3	0	0	1	1	1	4096	57	M	TB18.2870		Left
CRU00014151-012	NAUT97055-011			2	0	0	2	1	2	1059	70	F	TB15.0995		Left
CRU00012704-009	NAUT122232-008			1.5	0	0	3	1	3	8623	56	F	TB16.0273		Left
CRU00013904-009	NAUT124392-008			1.5	0	0	4	1	4	6407	74	F	TB16.1125		Right
CRU00059344-011	NAUT151569-010			2	0	0	1	1	1	9579	64	M	TB17.1274	staining quality depending on the area	NA
CRU00055325-006	NAUT161715-005			3	0	0	1	1	1	7199	78	F	TB17.2190	stroma only	Right
RGT00312077-010	NAUT165973-010			2.5	0	0	1	1	1	8376	48	F	TB18.0459	example of intermediate staining	NA
RGT00359820-010	NAUT165976-010			3	0	0	1	1	1	13783	82	F	TB17.2235	pretty single crypt	Right
RGT00359838-014	NAUT165994-014			2	0	0	1	1	1	12515	85	M	TB18.0068		Left
RGT00359847-012	NAUT166006-012			3	0	0	1	1	1	7779	72	M	TB18.0342		Left
CRU00055194-009	NAUT171021-008			3	0	0	1	1	1	16390	80	M	TB18.0650	lots of events: 2 patches of 2 (P22) close to stroma, single, patch of 5, patch of 5 that looks intermediate but didn't count it	Right
CRU00055195-004	NAUT171022-003			3	0	0	5	1	5	14333	52	M	TB18.1997		Left
CRU00014176-010	NAUT99400-009			1.5	0	0	2	1	2	66	64	F	TB15.1196		Left
CRU00024228-008	NAUT102331-007			2	0	0	1	1	1	879	84	F	472_85		NA
CRU00024335-007	NAUT102435-006			1.5	0	0	1	1	1	1448	82	M	1092_85		NA
CRU00024755-008	NAUT114302-007			2	0	0	1	1	1	18242	65	F/M	5900_85		NA
CRU00012666-008	NAUT118203-007			2	0	0	1	1	1	10527	89	M	TB15.4025		Left
CRU00055260-004	NAUT155104-003			3	0	0	0	0	1	6422	76	F	TB17.1490		NA
RGT00359606-010				2.5	0	0	0	0	1	7047	81	M	TB18.3985		Right
RGT00360967-010				2	0	0	0	0	1	8937	75	F	TB18.4180		Right
RGT00360968-010				2	1	0.5	0	0	1	7856	75	F	TB18.4180		Right
RGT00360969-011				2.5	0	0	1	2	1	10641	76	F	TB18.4183		Right
RGT00360970-011				2.5	0	0	1	3	1	3727	76	F	TB18.4183		Right
RGT00360971-010				2.5	0	0	1	2	1	5362	76	F	TB18.4183		Right
RGT00359604-010				2	0	0	0	0	1	15375	81	M	TB18.3985		Right
RGT00359605-018				2	0	0	0	0	1	7937	81	M	TB18.3985		Right
RGT00359603-010				2	0	0	0	0	1	4080	81	M	TB18.3985		Right
RGT00357951-011				2.5	0	0	3	2	1	9699	56	M	TB18.3753	patch of 2 and patch of 1 in close proximity	Left
RGT00357951-011				2.5	0	0	3	1	2	9699	56	M	TB18.3753		Left
RGT00358732-011				2	0	0	0	0	1	8068	70	M	TB18.3919		Right
RGT00358733-012				1.5	0	0	0	0	1	4625	70	M	TB18.3919		Right
RGT00357950-011				3	0	0	0	0	1	1254	56	M	TB18.3753		Left
RGT00357949-008				2	0	0	1	4	1	20920	56	M	TB18.3753	patch of 4? See pic. Stain serial to confirm?	Left
CRU00055173-014				2	0	0	0	0	1	4010	79	M	TB18.2984		Right
CRU00055174-013				2	0	0	1	1	1	20913	71	M	TB18.3062		Right
CRU00055175-014				1.5	0	0	0	0	1	25531	71	M	TB18.3062		Right
CRU00055176-012				2	0	0	0	0	1	2378	71	M	TB18.3062		Right
CRU00055177-014				2	0	0	0	0	1	12690	71	M	TB18.3062		Right
CRU00055179-012				1.5	0	0	0	0	1	54922	74	F	TB18.3071		Left
CRU00055180-017				1.5	0	0	0	0	1	2269	74	F	TB18.3071		Left
CRU00055181-010				1.5	0	0	0	0	1	29197	74	F	TB18.3071		Left
CRU00055182-012				2	0	0	1	1	1	35748	74	F	TB18.3071		Left
RGT00364439-012				1.5	0	0	0	0	1	2599	60	F	TB18.4571		Left
RGT00364440-008				1.5	0	0	0	0	1	32248	60	F	TB18.4571		Left
RGT00364441-011				1.5	0	0	0	0	1	13504	60	F	TB18.4571		Left
RGT00368020-016				2	0	0	5	1	1	10008	33	M	TB18.5262	3 patches of 4, one of them with enlarged crypts, good for LCM? check strange morphology in some pictures	Left
RGT00368020-016				2	0	0	5	2	1	10008	33	M	TB18.5262		Left
RGT00368020-016				2	0	0	5	4	3	10008	33	M	TB18.5262		Left
RGT00366827-006				2	0	0	1	1	1	24389	72	F	TB18.5138		Right
RGT00366425-006				1.5	0	0	0	0	1	19602	65	F	TB18.5068		NA
RGT00369815-006				2	0	0	1	1	1	20008	65	F	TB18.5543		Left
RGT00371309-006				2	0	0	2	1	1	2843	79	M	TB18.5801		Left
RGT00371309-006				2	0	0	2	2	1	2843	79	M	TB18.5801		Left
RGT00371311-006				1.5	0	0	0	0	1	4933	79	M	TB18.5801	very little tissue	Left
RGT00372854-006				2	0	0	0	0	1	8857	78	M	TB18.5484		Right
RGT00372855-006				1.5	0	0	0	0	1	9159	78	M	TB18.5484		Right
RGT00372859-006				2	0	0	1	2	1	31436	79	M	TB18.5947		Right
CRU00193512-008				2.5	0	0	0	0	1	457	64	M	19B_R_032	good staining but very little tissue	Left
CRU00193514-008				1.5	0	0	0	0	1	33037	64	M	19B_R_032		Left
CRU00193516-008				1.5	0	0	0	0	1	6044	64	M	19B_R_032		Left
RGT00372007-007				2.5	0	0	1	1	1	15579	64	M	TB18.5961		Left
RGT00372008-007				2	0	0	0	0	1	35702	64	M	TB18.5961		Left
RGT00372935-007				2	0	0	0	0	1	30183	81	M	TB18.5880		Right
RGT00372934-007				2.5	0	0	0	0	1	32013	81	M	TB18.5880		Right
RGT00372933-007				2	0	0	1	1	1	31289	81	M	TB18.5880		Right
RGT00371313-007				1.5	0	0	0	0	1	13170	66	M	TB18.5823		Left
RGT00368021-007				2.5	0	0	0	0	1	13736	33	M	TB18.5262		Left
RGT00372936-017				2	0	0	0	0	1	5638	81	M	TB18.5880		Right
RGT00372937-007				2	0	0	0	0	1	26092	81	M	TB18.5880	patch of 10 reduced staining (picture) but not counted	Right
RGT00373394-007				2	0	0	0	0	1	28544	81	M	TB19.0223		Right
RGT00373395-007				2	0	0	0	0	1	4748	81	M	TB19.0223		Right
RGT00383901-007				2	0	0	14	1	6	38180	57	F	TB18.5704	patient had cehmo and radiotherapy. 3 areas with more than 1 clones in close proximity. Two singles and one patch, another area with patch of 3,2 and 1 and third area with two patches of 2 and one patch of 1	Right
RGT00383901-007				2	0	0	14	2	3	38180	57	F	TB18.5704		Right
RGT00383901-007				2	0	0	14	4	2	38180	57	F	TB18.5704		Right
RGT00383901-007				2	0	0	14	5	2	38180	57	F	TB18.5704		Right
RGT00383901-007				2	0	0	14	3	1	38180	57	F	TB18.5704		Right
RGT00383902-007				2.5	0	0	8	3	3	20378	57	F	TB18.5704	patient had chemo and radiotherapy, area with patch of 4 and 1	Right
RGT00383902-007				2.5	0	0	8	2	1	20378	57	F	TB18.5704		Right
RGT00383902-007				2.5	0	0	8	4	1	20378	57	F	TB18.5704		Right
RGT00383902-007				2.5	0	0	8	1	1	20378	57	F	TB18.5704		Right
RGT00383902-007				2.5	0	0	8	5	1	20378	57	F	TB18.5704		Right
RGT00383902-007				2.5	0	0	8	7	1	20378	57	F	TB18.5704		Right
RGT00383903-007				2.5	0	0	7	1	2	22168	57	F	TB18.5704	patient had chemo and radiotherapy. nice patch of 14 or 16, LCM?	Right
RGT00383903-007				2.5	0	0	7	2	3	22168	57	F	TB18.5704		Right
RGT00383903-007				2.5	0	0	7	3	1	22168	57	F	TB18.5704		Right
RGT00383903-007				2.5	0	0	7	14	1	22168	57	F	TB18.5704		Right
RGT00385395-006				1.5	0	0	0	0	1	10527	39	F	TB19.0995	lots of stroma	NA
RGT00385394-006				1.5	0	0	0	0	1	3622	39	F	TB19.0995		NA
RGT00385342-006				2	0	0	1	1	1	19475	62	M	TB19.0994	pretty!	Left
RGT00385343-006				1.5	0	0	0	0	1	17154	62	M	TB19.0994		Left
RGT00360749-006				2	0	0	1	2	1	6411	76	F	TB18.4167		NA
RGT00360194-006				2	0	0	1	6	1	9875	47	F	TB18.4121		NA
CRU00055183-013				2	0	0	0	0	1	7615	71	F	TB18.3127		NA
CRU00055184-016				2	0	0	1	1	1	5168	72	M	TB18.3648		Right
CRU00055185-005				1.5	0	0	0	0	1	19542	72	M	TB18.3648		Right
CRU00055200-012				2	0	0	0	0	1	7294	72	M	TB18.3648		Right
RGT00365505-006				1.5	0	0	0	0	1	12353	74	M	TB18.4864		Right
RGT00363512-006				2	0	0	1	1	1	21304	59	F	TB18.4562		NA
RGT00363513-006				2	0	0	0	0	1	9743	59	F	TB18.4562		NA
RGT00364571-006				2.5	0	0	1	1	1	10379	70	M	TB18.4761		Left
RGT00365215-006				2	1	0.875	0	0	1	31289	86	F	TB18.4844	pretty PPC- some enlarged crypts (picture) with potentially reduced staining	Left
RGT00365217-006				2.5	0	0	0	0	1	20030	86	F	TB18.4844	some enlarged crypts (picture) with potentially reduced staining	Left
RGT00365219-006				2.5	0	0	1	9	1	26250	87	M	TB18.4797	patch of 7 and 2 enlarged crypts in close proximity- Good for LCM?	Left
RGT00365220-006				2.5	0	0	1	4	1	18097	87	M	TB18.4797	beatiful and very clear patch- Good for LCM?	Left
RGT00366423-006				2	0	0	0	0	1	11460	65	F	TB18.5068		NA
RGT00368023-006				3	1	0.5	0	0	1	13907	33	M	TB18.5262	nice PPC!	Left
RGT00369466-006				1.5	0	0	0	0	1	28546	42	M	TB18.5487		NA
RGT00369467-006				1.5	0	0	0	0	1	24560	42	M	TB18.5487		NA
RGT00369468-006				1.5	0	0	0	0	1	20773	42	M	TB18.5487		NA
RGT00370391-006				2	0	0	0	0	1	21895	75	F	TB18.3673		NA
RGT00370393-006				1.5	0	0	0	0	1	38417	62	F	TB18.5023		NA
RGT00385396-006				2	0	0	0	0	1	16730	78	M	TB19.0996		NA
RGT00385397-006				2	0	0	1	1	1	34411	78	M	TB19.0996		NA
RGT00385398-006				2	0	0	0	0	1	16684	78	M	TB19.0996		NA
RGT00385440-006				1.5	0	0	0	0	1	249	38	M	TB19.0997		NA
RGT00386417-006				1.5	0	0	0	0	1	31924	75	M	TB19.1108		NA
RGT00386418-006				2	0	0	1	1	1	16481	75	M	TB19.1108		NA
RGT00386419-006				2.5	0	0	1	1	1	15076	75	M	TB19.1108	pretty clone, looks like staining is gone completely, stain with IF and quantify	NA
RGT00386420-006				2	0	0	4	2	1	17310	75	M	TB19.1108	two pretty single clones	NA
RGT00386420-006				2	0	0	4	1	3	17310	75	M	TB19.1108		NA
RGT00388457-006				2.5	0	0	1	1	1	25445	75	M	TB19.1064	pretty clone, looks like staining is gone completely, stain with IF and quantify	NA
RGT00388458-006				2	0	0	0	0	1	20246	75	M	TB19.1064		NA
RGT00390464-006				2	0	0	1	1	1	9686	41	F	TB19.1496		NA
RGT00390465-006				2	0	0	0	0	1	15771	41	F	TB19.1496		NA
RGT00390486-006				2	0	0	0	0	1	18575	62	F	TB19.1497		NA
RGT00390487-006				2.5	1	0.375	3	1	3	8755	62	F	TB19.1497		NA
RGT00391270-006				1.5	0	0	0	0	1	11582	80	F	TB19.1589	some unstained areas	NA
RGT00391271-006				2.5	0	0	1	1	1	4191	80	F	TB19.1589	pretty clone!	NA
RGT00386967-006				2.5	0	0	1	1	1	3641	68	F	TB19.1166		NA
RGT00358735-006				1.5	0	0	0	0	1	5574	58	F	TB18.3920		NA
RGT00360750-006				2	0	0	0	0	1	6946	76	F	TB18.4167		NA
RGT00455533-006				2.5	0	0	6	3	1	24008	76	M	TB21.00351	nice fufi+ 1 crypt	Left
RGT00455533-006				2.5	0	0	6	2	1	24008	76	M	TB21.00351		Left
RGT00455533-006				2.5	0	0	6	1	5	24008	76	M	TB21.00351		Left
RGT00453832-006				2	0	0	0	0	1	5290	68	M	TB21.00227		NA
RGT00453823-006				2	0	0	1	2	1	15836	71	M	TB21.00228		Right
RGT00455475-006				2.5	0	0	1	2	1	11839	72	F	TB21.00340		NA
RGT00455489-006				1.5	0	0	0	0	1	976	71	M	TB21.00343		Left
RGT00457310-014				2	0	0	0	0	1	19206	83	M	TB21.00342		NA
RGT00457309-015				2.5	0	0	1	1	1	13880	83	M	TB21.00342		NA
RGT00453150-006				2	0	0	1	13	1	12679	66	F	TB21.00201	P13 next to immune infiltrate- check pic	Right
RGT00456851-015				2.5	0	0	3	2	1	20135	75	F	TB21.00180		Right
RGT00456851-015				2.5	0	0	3	1	2	20135	75	F	TB21.00180		Right
RGT00457311-015				2.5	0	0	0	0	1	14213	71	M	TB21.00343		Left
RGT00456029-006				2	0	0	0	0	1	3372	74	M	TB21.00398		NA
RGT00453834-014				2	0	0	0	0	1	17083	68	M	TB21.00227		NA
RGT00453833-015				2	0	0	0	0	1	5469	68	M	TB21.00227		NA
