# Supplementary material for: Haploinsufficient phenotypes promote selection of PTEN and ARID1A-deficient clones in human colon
Source: EMBO Rep. 2025 Feb 7;26(5):1269–89. doi: 10.1038/s44319-025-00373-0 (PMC11893880; doi:10.1038/s44319-025-00373-0)
Supplement: Supplementary file 4 — Source data Fig. 2 [file 44319_2025_373_MOESM4_ESM.zip › New folder/2A-2F/SMAD4_scores.xlsx]

## Sheet: Sheet1
Achiever ID	Nautilus ID	Abnormal	Abnormal class	Stain Quality	PPC	Fractions	Total WPC	Patch Size	Patch Amount	NCrypts	Age	Sex	Tissue Bank ID	Comments
CRU00055185-006				2.5	0	0	2	1	1	19918	72	M	TB18.3648
CRU00055185-006				2.5	0	0	2	2	1	19918	72	M	TB18.3648
CRU00055172-012				1.5	0	0	0	0	1	6448	79	M	TB18.2984
CRU00055173-012				2.5	0	0	1	1	1	3895	79	M	TB18.2984
CRU00055170-013				2	0	0	0	0	1	14504	65	M	TB18.2959
CRU00055174-009				2	0	0	1	2	1	19764	71	M	TB18.3062
CRU00055175-012				2.5	0	0	5	3	1	30530	71	M	TB18.3062
CRU00055175-012				2.5	0	0	5	7	1	30530	71	M	TB18.3062
CRU00055175-012				2.5	0	0	5	4	1	30530	71	M	TB18.3062
CRU00055175-012				2.5	0	0	5	1	1	30530	71	M	TB18.3062
CRU00055175-012				2.5	0	0	5	2	1	30530	71	M	TB18.3062
CRU00055183-010				2.5	0	0	2	1	1	8791	71	F	TB18.3127
CRU00055183-010				2.5	0	0	2	2	1	8791	71	F	TB18.3127
CRU00055182-008				2	0	0	0	0	1	31958	74	F	TB18.3071
CRU00055176-010				2.5	0	0	0	0	1	2577	71	M	TB18.3062
CRU00055169-011				2	0	0	2	1	2	8246	65	M	TB18.2959
CRU00055179-007				2	0	0	0	0	1	35707	74	F	TB18.3071
CRU00055177-012				2.5	0	0	0	0	1	11431	71	M	TB18.3062
CRU00055201-010				2	0	0	0	0	1	22292	72	M	TB18.3648
CRU00055200-010				2.5	0	0	1	2	1	9738	72	M	TB18.3648
CRU00055185-008				2.5	0	0	2	1	2	18647	72	M	TB18.3648
CRU00055184-014				2.5	0	0	0	0	1	4690	72	M	TB18.3648
CRU00055182-010				2.5	0	0	0	0	1	32591	74	F	TB18.3071
CRU00055181-008				1.5	0	0	0	0	1	43615	74	F	TB18.3071	weird coversliping but some nice areas
CRU00055180-013				2.5	0	0	0	0	1	4017	74	F	TB18.3071
CRU00055178-012				2	0	0	0	0	1	8308	74	F	TB18.3071
CRU00055171-010				1.5	0	0	0	0	1	13414	79	M	TB18.2984
RGT00358731-011		1	ACF	2	0	0	0	0	1	6139	70	M	TB18.3919	see picture for ACF
RGT00341696-006				2	0	0	0	0	1	524	61	F	TB18.2315
RGT00341697-006		1	ACF	2.5	0	0	2	1	2	11516	61	F	TB18.2315	pretty clone
RGT00357951-005				2	0	0	0	0	1	10943	56	M	TB18.3753
RGT00357950-007				2.5	0	0	0	0	1	2682	56	M	TB18.3753
RGT00357949-007				2	0	0	1	1	1	21617	56	M	TB18.3753
RGT00360969-007		1	other	2	0	0	1	1	1	9862	76	F	TB18.4183	they are oriented in one way
RGT00360968-006				2	0	0	1	1	1	10160	75	F	TB18.4180
RGT00360967-006				2.5	0	0	0	0	1	9771	75	F	TB18.4180
RGT00360966-006				1	0	0	0	0	1	4560	75	F	TB18.4180
RGT00359606-006				2	0	0	0	0	1	6911	81	M	TB18.3985
RGT00359605-006				2	0	0	0	0	1	10875	81	M	TB18.3985
RGT00358732-007				2	0	0	0	0	1	7260	70	M	TB18.3919
RGT00359603-008				2	0	0	0	0	1	4894	81	M	TB18.3985
RGT00360970-007		1		2.5	0	0	3	1	2	4992	76	F	TB18.4183
RGT00360970-007		1		2.5	0	0	3	3	1	4992	76	F	TB18.4183
RGT00358733-006		1	other	2	0	0	0	0	1	5596	70	M	TB18.3919	area with enlarged crypts/ACF, see picture
CRU00055155-007		0		1	0	0	0	0	1	4414	75	M	TB18.2657
CRU00055158-008		0		3	0	0	1	1	1	5458	39	F	TB18.2700
CRU00055159-014		0		2.5	0	0	0	0	1	6625	84	M	TB18.2766
CRU00055160-010		0		2.5	1	0.375	0	0	1	6080	84	M	TB18.2766
CRU00055161-009		0		1	0	0	0	0	1	6969	84	M	TB18.2766
CRU00055162-010		0		2	0	0	1	1	1	7333	57	M	TB18.2870
CRU00055163-010		0		2	0	0	1	2	1	13297	57	M	TB18.2870
CRU00055164-015		0		2	0	0	0	0	1	5859	57	M	TB18.2870
CRU00055165-013		0		2	0	0	0	0	1	13957	77	M	TB18.2900	some unstained patches scattered and fufis/cutting artefacts
CRU00055166-012		0		2	0	0	0	0	1	16515	77	M	TB18.2900	some unstained patches scattered and fufis/cutting artefacts
CRU00012684-011	NAUT119334-010	0		1	0	0	0	0	1	3222	69	M	TB16.0052
CRU00012688-010	NAUT119338-009	0		2	0	0	0	0	1	4993	69	M	TB16.0052
CRU00024833-012	NAUT121507-011	0		1	0	0	0	0	1	32628	49	F	TB16.0059
CRU00024836-012	NAUT121510-011	0		1.5	0	0	0	0	1	6412	72	F	TB16.0126
CRU00024878-011	NAUT121563-010	0		1	0	0	0	0	1	5470	68	F	10464_85
CRU00012705-011	NAUT122233-010	0		2	0	0	0	0	1	7651	56	F	TB16.0273
CRU00012711-009	NAUT122239-008	0		1.5	0	0	0	0	1	7847	37	M	TB16.0622
CRU00012713-008	NAUT122241-007	0		2.5	0	0	0	0	1	4749	37	M	TB16.0622
CRU00012721-016	NAUT122249-015	0		1.5	0	0	0	0	1	3485	68	F	TB16.0624
CRU00023691-007	NAUT122785-006	0		1.5	0	0	0	0	1	9891	83	F	TB16.0382
CRU00023695-011	NAUT122789-010	0		1.5	0	0	1	1	1	4961	83	F	TB16.0431
CRU00013890-008	NAUT124384-007	0		2	0	0	1	1	1	15744	74	M	TB16.1083
CRU00013891-008	NAUT124385-007	0		1	0	0	0	0	1	4159	74	M	TB16.1083	patchy areas of unstained crypts
CRU00013920-009	NAUT124416-008	0		1.5	0	0	0	0	1	6869	72	F	TB16.0121
CRU00013970-006	NAUT135727-005	0		2	0	0	0	0	1	10629	68	F	TB16.2167
CRU00013982-004	NAUT135739-003	0		2.5	0	0	0	0	1	187	72	F	TB16.2117	not a lot of tissue/epithelium
CRU00023730-006	NAUT137456-005	1	other	1	0	0	0	0	1	1023	72	F	TB16.0121	check H&E weird structures
CRU00023733-005	NAUT137458-004	0		1	0	0	0	0	1	5497	77	F	TB16.0136
CRU00055207-009	NAUT151547-008	1	high_fufi	3	0	0	0	0	1	5645	46	F	TB17.1172	LOTS LOTS OF FUFIS (1/2 of crypts are fufis)
CRU00055216-005	NAUT151556-004	0		3	0	0	2	1	2	7538	77	M	TB17.1245
CRU00059344-007	NAUT151569-006	0		2	0	0	0	0	1	11371	64	M	TB17.1274
CRU00059342-004	NAUT151570-003	0		2.5	0	0	0	0	1	931	64	M	TB17.1274	little tissue
CRU00059332-007	NAUT151559-006	0		2	0	0	0	0	1	139	30	M	TB17.1198	few crypts
CRU00055256-004	NAUT155102-003	0		3	0	0	0	0	1	2300	76	F	TB17.1490
CRU00055259-005	NAUT155105-004	0		3	0	0	2	1	2	9595	71	M	TB17.1508
CRU00055262-004	NAUT155107-003	0		2.5	1	0.375	3	1	3	6168	71	M	TB17.1508	PPC and WPCs are in close proximity, see picture
CRU00055275-004	NAUT155119-003	1	other	3	0	0	0	0	1	6110	82	M	TB17.1538	crypts look like overproliferative, see picture
CRU00055316-005	NAUT157469-004	0		2	0	0	0	0	1	9433	57	M	TB17.1879
CRU00059343-005	NAUT161711-004	0		1	0	0	0	0	1	167	61	M	TB17.2722
CRU00055338-006	NAUT161728-005	0		2.5	0	0	0	0	1	7686	40	M	TB17.2518
CRU00013909-009	NAUT124405-008	0		1.5	0	0	0	0	1	8060	82	M	TB16.1540
CRU00055313-005	NAUT157466-004	0		2	0	0	1	1	1	13804	61	F	TB17.1862
CRU00055188-007				3	0	0	1	1	1	19653	71	M	TB18.2520
CRU00055189-004				2.5	0	0	1	1	1	12581	71	M	TB18.2520
CRU00055193-010				2	0	0	1	1	1	24544	80	M	TB18.0650
RGT00359842-008				2	0	0	0	0	1	15359	85	M	TB18.0068
RGT00359847-007				2	0	0	0	0	1	7649	72	M	TB18.0342
RGT00317044-011				2	0	0	0	0	1	7783	35	M	TB18.0630
RGT00359840-007				2	0	0	0	0	1	11354	85	M	TB18.0068
CRU00055194-006				2.5	0	0	1	2	1	18275	80	M	TB18.0650
CRU00055195-007				2.5	0	0	1	1	1	14124	52	M	TB18.1997
CRU00055198-011				2	0	0	0	0	1	4003	79	F	TB18.2156
CRU00055244-005				2	0	0	0	0	1	5434	76	F	TB17.1449
RGT00307158-011				1.5	0	0	0	0	1	10416	48	F	TB18.0219
RGT00307156-006				2	0	0	0	0	1	15903	48	F	TB18.0219
CRU00059357-010				1.5	0	0	0	0	1	4712	38	F	TB18.1962
CRU00059356-010				2.5	0	0	0	0	1	5535	38	F	TB18.1962
CRU00014023-023				1	0	0	0	0	1	1132	91	F	TB11.1767
RGT00359820-005				3	2	0.125	1	1	1	14090	82	F	TB17.2235
CRU00014017-019				2	1	0.125	0	0	1	4143	79	M	TB11.1545
CRU00055243-006				3	2	0.125	0	0	1	2837	80	F	TB17.1446
CRU00012682-010				3	0	0	0	0	1	11713	85	M	TB16.0049
CRU00055329-006				2	0	0	0	0	1	1046	78	F	TB17.2190
RGT00359831-008				2	0	0	0	0	1	11130	80	M	TB17.2426
CRU00055270-006				2	0	0	3	1	3	25752	69	M	TB17.1522
CRU00055234-008				3	0	0	2	1	2	11343	75	F	TB17.1469
CRU00055311-006				2	0	0	0	0	1	8944	83	M	TB17.1858
CRU00013892-009				2	0	0	5	2	1	18714	74	M	TB16.1083
CRU00013892-009				2	0	0	5	3	1	18714	74	M	TB16.1083
CRU00013892-009				2	0	0	5	1	3	18714	74	M	TB16.1083
RGT00322946-011				3	0	0	0	0	1	9138	34	M	TB18.0493
RGT00322947-008				2.5	0	0	0	0	1	4020	34	M	TB18.0493
CRU00023732-011				2.5	0	0	0	0	1	12370	77	F	TB16.0136
CRU00023734-005				1.5	0	0	0	0	1	8860	77	F	TB16.0136
CRU00055208-011				3	0	0	2	1	2	12301	46	F	TB17.1172
RGT00359836-005				2	0	0	0	0	1	14283	85	M	TB18.0068
RGT00359821-005				2	1	0.5	0	0	1	21440	82	F	TB17.2235
RGT00359838-012				2.5	0	0	1	2	1	12250	85	M	TB18.0068
RGT00322948-012				2	0	0	0	0	1	4776	34	M	TB18.0493
RGT00359831-006				2	0	0	1	1	1	11151	80	M	TB17.2426
RGT00312077-006				1	0	0	0	0	1	9394	48	F	TB18.0459
RGT00359830-007				2	0	0	0	0	1	4906	80	M	TB17.2426
RGT00359822-005				1	0	0	0	0	1	3289	82	F	TB17.2235
RGT00359841-006				1.5	0	0	0	0	1	12396	85	M	TB18.0068
RGT00359844-011				3	0	0	0	0	1	12033	72	M	TB18.0342
RGT00307160-007				2	0	0	0	0	1	16008	48	F	TB18.0219
RGT00359843-011				1.5	0	0	0	0	1	6879	85	M	TB18.0068
CRU00055187-007				2	0	0	0	0	1	31072	63	M	TB18.1667
CRU00055192-010				2	0	0	1	1	1	18048	80	M	TB18.0650
CRU00055196-004				2.5	1	0.375	1	1	1	12508	52	M	TB18.1997
CRU00059353-007				2.5	0	0	1	1	1	6601	79	F	TB18.1283
CRU00055197-007				3	0	0	1	1	1	10359	52	M	TB18.1997
CRU00055199-012				2	0	0	0	0	1	11442	79	F	TB18.2156
CRU00055273-005				2.5	0	0	0	0	1	14345	64	M	TB17.1524
CRU00055218-008				2	0	0	2	1	2	3802	67	F	TB17.1292
CRU00059344-008				1.5	0	0	0	0	1	11160	64	M	TB17.1274
CRU00059333-007				2	1	0.375	0	0	1	1000	30	M	TB17.1198
CRU00059338-012				3	0	0	0	0	1	5560	36	M	TB17.1215
CRU00023824-015				1	0	0	0	0	1	881	60	M	13S 09820 AB
CRU00023823-015				1	0	0	0	0	1	935	42	M	13S 08692 B
CRU00014149-020				2	0	0	0	0	1	10803	70	F	TB15.0995
CRU00013901-015				2.5	0	0	2	1	1	11230	77	F	TB16.1164
CRU00013918-010				2	0	0	2	2	1	17483	72	F	TB16.0121
CRU00013918-010				2	0	0	2	4	1	17483	72	F	TB16.0121
CRU00055157-015				3	2	0.375	2	1	2	4701	39	F	TB18.2700
CRU00055145-008				2.5	0	0	0	0	1	9894	89	M	TB18.1270
CRU00055153-007				3	0	0	1	2	1	9841	83	M	TB18.1979
CRU00055152-007				3	0	0	0	0	1	2470	83	M	TB18.1979
CRU00055151-008				2.5	0	0	0	0	1	20715	83	M	TB18.1979
CRU00055150-008				2.5	0	0	1	1	1	5195	59	F	TB18.1314
CRU00055149-008				2.5	0	0	1	1	1	16336	59	F	TB18.1314
CRU00055148-008				2	0	0	2	1	2	4495	59	F	TB18.1314
CRU00055147-008				2	0	0	0	0	1	14230	89	M	TB18.1270
CRU00055156-008				2	0	0	0	0	1	14123	75	M	TB18.2657
CRU00055154-010				2.5	0	0	0	0	1	6190	83	M	TB18.1979
CRU00055146-008				2	0	0	0	0	1	5610	89	M	TB18.1270
RGT00317980-008				2	0	0	0	0	1	17696	72	M	TB18.0626
RGT00364438-009				2	0	0	0	0	1	8408	87	M	TB18.4560
RGT00364441-006				2	0	0	0	0	1	12005	60	F	TB18.4571
RGT00368937-006				2	0	0	0	0	1	12644	84	M	TB18.4245
RGT00368922-006				2	0	0	3	1	3	32691	67	F	TB18.3910
RGT00364435-007				2	0	0	1	3	1	12907	87	M	TB18.4560
RGT00360971-007				2.5	0	0	0	0	1	6865	76	F	TB18.4183
CRU00012636-027	NAUT116626-026			2	0	0	0	0	1	4940	80	F	TB15.4011
CRU00014017-017	NAUT65967-016			1.5	0	0	0	0	1	4261	79	M	TB11.1545
CRU00014039-016	NAUT65991-015			1	0	0	0	0	1	480	64	M	TB12.0017
CRU00014063-035	NAUT66014-034			1	0	0	0	0	1	4242	81	M	TB12.1256
CRU00014072-014	NAUT66025-013	1	other	1.5	0	0	0	0	1	4401	79	F	TB12.1904	enlarged and overproliferative crypts, picture
CRU00014096-009	NAUT66049-008			1	0	0	0	0	1	558	78	M	TB13.0420
CRU00014084-015	NAUT66035-014			1	0	0	0	0	1	4015	77	F	TB12.2355

## Sheet: Sheet2
scores_sections_blocks_PATIENTS::Age	scores_sections_blocks_PATIENTS::Sex	scores_sections_blocks_PATIENTS::Tissue Bank ID
30	M	TB17.1198
34	M	TB18.0493
35	M	TB18.0630
36	M	TB17.1215
37	M	TB16.0622
38	F	TB18.1962
39	F	TB18.2700
40	M	TB17.2518
42	M	13S 08692 B
46	F	TB17.1172
48	F	TB18.0219
48	F	TB18.0459
49	F	TB16.0059
52	M	TB18.1997
56	M	TB18.3753
56	F	TB16.0273
57	M	TB18.2870
57	M	TB17.1879
59	F	TB18.1314
60	M	13S 09820 AB
60	F	TB18.4571
61	F	TB18.2315
61	M	TB17.2722
61	F	TB17.1862
63	M	TB18.1667
64	M	TB17.1274
64	M	TB17.1524
64	M	TB12.0017
65	M	TB18.2959
67	F	TB17.1292
67	F	TB18.3910
68	F	10464_85
68	F	TB16.0624
68	F	TB16.2167
69	M	TB16.0052
69	M	TB17.1522
70	M	TB18.3919
70	F	TB15.0995
71	M	TB18.3062
71	F	TB18.3127
71	M	TB17.1508
71	M	TB18.2520
72	M	TB18.3648
72	F	TB16.0126
72	F	TB16.0121
72	F	TB16.2117
72	M	TB18.0342
72	M	TB18.0626
74	F	TB18.3071
74	M	TB16.1083
75	F	TB18.4180
75	M	TB18.2657
75	F	TB17.1469
76	F	TB18.4183
76	F	TB17.1490
76	F	TB17.1449
77	M	TB18.2900
77	F	TB16.0136
77	M	TB17.1245
77	F	TB16.1164
77	F	TB12.2355
78	F	TB17.2190
78	M	TB13.0420
79	M	TB18.2984
79	F	TB18.2156
79	M	TB11.1545
79	F	TB18.1283
79	F	TB12.1904
80	M	TB18.0650
80	F	TB17.1446
80	M	TB17.2426
80	F	TB15.4011
81	M	TB18.3985
81	M	TB12.1256
82	M	TB17.1538
82	M	TB16.1540
82	F	TB17.2235
83	F	TB16.0382
83	F	TB16.0431
83	M	TB17.1858
83	M	TB18.1979
84	M	TB18.2766
84	M	TB18.4245
85	M	TB18.0068
85	M	TB16.0049
87	M	TB18.4560
89	M	TB18.1270
91	F	TB11.1767
68.3636
