# Supplementary material for: Haploinsufficient phenotypes promote selection of PTEN and ARID1A-deficient clones in human colon
Source: EMBO Rep. 2025 Feb 7;26(5):1269–89. doi: 10.1038/s44319-025-00373-0 (PMC11893880; doi:10.1038/s44319-025-00373-0)
Supplement: Supplementary file 4 — Source data Fig. 2 [file 44319_2025_373_MOESM4_ESM.zip › New folder/2G-I/CRC_data_COSMIC.csv]

	N_muts	Tumours_Total
PTEN	211	6635
SMAD4	179	7951
KDM6A	33	1961
STAG2	5	1584
ARID1A	234	2760
