# Supplementary material for: Haploinsufficient phenotypes promote selection of PTEN and ARID1A-deficient clones in human colon
Source: EMBO Rep. 2025 Feb 7;26(5):1269–89. doi: 10.1038/s44319-025-00373-0 (PMC11893880; doi:10.1038/s44319-025-00373-0)
Supplement: Supplementary file 4 — Source data Fig. 2 [file 44319_2025_373_MOESM4_ESM.zip › New folder/2G-I/simulated_burden_normal.csv]

STAG2.Mean	STAG2.Upper	STAG2.Lower	KDM6A.Mean	KDM6A.Upper	KDM6A.Lower	PTEN.Mean	PTEN.Upper	PTEN.Lower	SMAD4.Mean	SMAD4.Upper	SMAD4.Lower	ARID1A.Mean	ARID1A.Upper	ARID1A.Lower	KRAS.Mean	KRAS.Lower	KRAS.Upper	MAOA.Mean	MAOA.Upper	MAOA.Lower
1.98E-05	2.51E-05	1.55E-05	6.15E-06	7.96E-06	4.77E-06	8.53E-07	1.17E-06	6.31E-07	5.90E-07	8.48E-07	4.15E-07	1.61E-06	2.34E-06	1.16E-06	6.07E-07	4.25E-07	8.79E-07	1.77E-06	2.19E-06	1.34E-06
4.01E-05	5.08E-05	3.14E-05	1.25E-05	1.63E-05	9.69E-06	1.72E-06	2.36E-06	1.27E-06	1.18E-06	1.71E-06	8.33E-07	3.26E-06	4.74E-06	2.33E-06	1.26E-06	8.71E-07	1.84E-06	3.55E-06	4.40E-06	2.70E-06
6.07E-05	7.72E-05	4.75E-05	1.91E-05	2.49E-05	1.48E-05	2.61E-06	3.59E-06	1.92E-06	1.79E-06	2.58E-06	1.25E-06	4.94E-06	7.21E-06	3.51E-06	1.95E-06	1.34E-06	2.88E-06	5.34E-06	6.63E-06	4.06E-06
8.19E-05	0.000104224	6.40E-05	2.60E-05	3.39E-05	2.00E-05	3.51E-06	4.85E-06	2.58E-06	2.39E-06	3.46E-06	1.67E-06	6.64E-06	9.74E-06	4.70E-06	2.69E-06	1.83E-06	4.02E-06	7.14E-06	8.88E-06	5.42E-06
0.000103488	0.000131915	8.08E-05	3.31E-05	4.32E-05	2.55E-05	4.44E-06	6.14E-06	3.25E-06	3.00E-06	4.35E-06	2.10E-06	8.38E-06	1.23E-05	5.91E-06	3.48E-06	2.35E-06	5.26E-06	8.96E-06	1.11E-05	6.80E-06
0.000125561	0.000160293	9.78E-05	4.05E-05	5.30E-05	3.11E-05	5.38E-06	7.47E-06	3.92E-06	3.62E-06	5.25E-06	2.53E-06	1.02E-05	1.50E-05	7.13E-06	4.32E-06	2.90E-06	6.61E-06	1.08E-05	1.34E-05	8.18E-06
0.000148115	0.000189375	0.000115256	4.82E-05	6.31E-05	3.69E-05	6.33E-06	8.84E-06	4.61E-06	4.24E-06	6.17E-06	2.96E-06	1.20E-05	1.77E-05	8.37E-06	5.22E-06	3.47E-06	8.08E-06	1.26E-05	1.57E-05	9.58E-06
0.000171163	0.000219178	0.000133002	5.61E-05	7.37E-05	4.28E-05	7.31E-06	1.02E-05	5.31E-06	4.87E-06	7.10E-06	3.39E-06	1.38E-05	2.06E-05	9.62E-06	6.19E-06	4.07E-06	9.69E-06	1.45E-05	1.81E-05	1.10E-05
0.000194713	0.000249721	0.000151086	6.44E-05	8.47E-05	4.90E-05	8.31E-06	1.17E-05	6.02E-06	5.50E-06	8.04E-06	3.82E-06	1.57E-05	2.34E-05	1.09E-05	7.21E-06	4.71E-06	1.14E-05	1.64E-05	2.04E-05	1.24E-05
0.000218778	0.000281021	0.000169515	7.29E-05	9.62E-05	5.54E-05	9.32E-06	1.31E-05	6.73E-06	6.14E-06	8.99E-06	4.26E-06	1.76E-05	2.64E-05	1.22E-05	8.31E-06	5.37E-06	1.33E-05	1.83E-05	2.28E-05	1.38E-05
0.000243368	0.000313097	0.000188296	8.18E-05	0.00010816	6.20E-05	1.04E-05	1.47E-05	7.46E-06	6.79E-06	9.96E-06	4.70E-06	1.95E-05	2.94E-05	1.35E-05	9.49E-06	6.07E-06	1.54E-05	2.02E-05	2.52E-05	1.52E-05
0.000268495	0.000345969	0.000207435	9.09E-05	0.000120603	6.88E-05	1.14E-05	1.62E-05	8.20E-06	7.44E-06	1.09E-05	5.14E-06	2.15E-05	3.26E-05	1.48E-05	1.07E-05	6.81E-06	1.77E-05	2.21E-05	2.76E-05	1.67E-05
0.000294171	0.000379656	0.000226939	0.000100481	0.00013356	7.59E-05	1.25E-05	1.78E-05	8.95E-06	8.10E-06	1.19E-05	5.58E-06	2.35E-05	3.58E-05	1.61E-05	1.21E-05	7.58E-06	2.02E-05	2.40E-05	3.00E-05	1.81E-05
0.000320408	0.000414179	0.000246815	0.000110368	0.000147055	8.31E-05	1.36E-05	1.95E-05	9.71E-06	8.76E-06	1.29E-05	6.03E-06	2.56E-05	3.91E-05	1.74E-05	1.35E-05	8.39E-06	2.28E-05	2.59E-05	3.25E-05	1.96E-05
0.000347217	0.000449558	0.000267071	0.000120622	0.000161109	9.07E-05	1.47E-05	2.11E-05	1.05E-05	9.43E-06	1.40E-05	6.48E-06	2.77E-05	4.24E-05	1.88E-05	1.50E-05	9.25E-06	2.58E-05	2.79E-05	3.50E-05	2.10E-05
0.000374612	0.000485814	0.000287713	0.000131258	0.000175745	9.84E-05	1.58E-05	2.29E-05	1.13E-05	1.01E-05	1.50E-05	6.93E-06	2.98E-05	4.59E-05	2.01E-05	1.67E-05	1.01E-05	2.90E-05	2.99E-05	3.75E-05	2.25E-05
0.000402605	0.00052297	0.000308749	0.000142289	0.000190987	0.00010644	1.70E-05	2.46E-05	1.21E-05	1.08E-05	1.60E-05	7.38E-06	3.20E-05	4.95E-05	2.15E-05	1.84E-05	1.11E-05	3.25E-05	3.19E-05	4.00E-05	2.40E-05
0.000431209	0.000561048	0.000330186	0.00015373	0.000206862	0.000114723	1.82E-05	2.65E-05	1.29E-05	1.15E-05	1.71E-05	7.84E-06	3.42E-05	5.31E-05	2.29E-05	2.03E-05	1.21E-05	3.62E-05	3.39E-05	4.26E-05	2.54E-05
0.000460437	0.000600069	0.000352033	0.000165596	0.000223394	0.00012328	1.94E-05	2.83E-05	1.37E-05	1.22E-05	1.82E-05	8.30E-06	3.64E-05	5.69E-05	2.43E-05	2.23E-05	1.31E-05	4.04E-05	3.59E-05	4.51E-05	2.69E-05
0.000490304	0.000640059	0.000374296	0.000177904	0.00024061	0.00013212	2.06E-05	3.02E-05	1.45E-05	1.29E-05	1.92E-05	8.76E-06	3.87E-05	6.07E-05	2.57E-05	2.44E-05	1.42E-05	4.49E-05	3.79E-05	4.77E-05	2.84E-05
0.000520823	0.00068104	0.000396984	0.000190669	0.000258541	0.000141251	2.19E-05	3.22E-05	1.54E-05	1.36E-05	2.03E-05	9.23E-06	4.11E-05	6.47E-05	2.72E-05	2.67E-05	1.54E-05	4.98E-05	3.99E-05	5.03E-05	3.00E-05
0.000552008	0.000723038	0.000420104	0.000203908	0.000277214	0.000150684	2.32E-05	3.42E-05	1.62E-05	1.43E-05	2.15E-05	9.69E-06	4.34E-05	6.87E-05	2.87E-05	2.91E-05	1.66E-05	5.51E-05	4.20E-05	5.30E-05	3.15E-05
0.000583875	0.000766078	0.000443666	0.00021764	0.000296661	0.000160429	2.45E-05	3.63E-05	1.71E-05	1.50E-05	2.26E-05	1.02E-05	4.59E-05	7.29E-05	3.01E-05	3.17E-05	1.79E-05	6.10E-05	4.41E-05	5.56E-05	3.30E-05
0.000616437	0.000810185	0.000467678	0.000231882	0.000316914	0.000170496	2.58E-05	3.84E-05	1.80E-05	1.57E-05	2.37E-05	1.06E-05	4.83E-05	7.71E-05	3.16E-05	3.45E-05	1.92E-05	6.73E-05	4.62E-05	5.83E-05	3.45E-05
0.00064971	0.000855386	0.000492147	0.000246654	0.000338006	0.000180895	2.72E-05	4.06E-05	1.88E-05	1.65E-05	2.49E-05	1.11E-05	5.09E-05	8.15E-05	3.31E-05	3.74E-05	2.06E-05	7.43E-05	4.83E-05	6.10E-05	3.61E-05
0.00068371	0.000901708	0.000517084	0.000261975	0.000359972	0.000191637	2.85E-05	4.29E-05	1.97E-05	1.72E-05	2.61E-05	1.16E-05	5.34E-05	8.60E-05	3.47E-05	4.06E-05	2.21E-05	8.18E-05	5.04E-05	6.38E-05	3.77E-05
0.000718452	0.000949179	0.000542496	0.000277865	0.000382848	0.000202735	2.99E-05	4.52E-05	2.07E-05	1.79E-05	2.73E-05	1.21E-05	5.60E-05	9.07E-05	3.62E-05	4.40E-05	2.37E-05	9.00E-05	5.25E-05	6.65E-05	3.92E-05
0.000753952	0.000997827	0.000568393	0.000294346	0.000406672	0.000214199	3.14E-05	4.75E-05	2.16E-05	1.87E-05	2.85E-05	1.26E-05	5.87E-05	9.54E-05	3.78E-05	4.76E-05	2.53E-05	9.90E-05	5.47E-05	6.93E-05	4.08E-05
0.000790228	0.001047682	0.000594785	0.00031144	0.000431483	0.000226042	3.29E-05	5.00E-05	2.25E-05	1.95E-05	2.97E-05	1.30E-05	6.14E-05	0.000100264	3.93E-05	5.14E-05	2.70E-05	0.000108771	5.68E-05	7.21E-05	4.24E-05
0.000827296	0.001098774	0.000621679	0.000329169	0.000457322	0.000238276	3.43E-05	5.24E-05	2.35E-05	2.02E-05	3.09E-05	1.35E-05	6.42E-05	0.000105263	4.09E-05	5.55E-05	2.88E-05	0.000119418	5.90E-05	7.50E-05	4.40E-05
0.000865173	0.001151132	0.000649087	0.000347557	0.000484232	0.000250914	3.59E-05	5.50E-05	2.45E-05	2.10E-05	3.22E-05	1.40E-05	6.70E-05	0.000110394	4.25E-05	5.99E-05	3.07E-05	0.000131022	6.12E-05	7.78E-05	4.56E-05
0.000903877	0.00120479	0.000677018	0.000366629	0.000512257	0.00026397	3.74E-05	5.76E-05	2.55E-05	2.18E-05	3.34E-05	1.45E-05	6.99E-05	0.000115661	4.42E-05	6.46E-05	3.27E-05	0.000143668	6.34E-05	8.07E-05	4.72E-05
0.000943426	0.001259778	0.000705482	0.00038641	0.000541443	0.000277457	3.90E-05	6.03E-05	2.65E-05	2.26E-05	3.47E-05	1.50E-05	7.28E-05	0.000121068	4.58E-05	6.96E-05	3.48E-05	0.00015745	6.57E-05	8.36E-05	4.88E-05
0.000983839	0.00131613	0.000734489	0.000406926	0.000571838	0.00029139	4.06E-05	6.31E-05	2.75E-05	2.34E-05	3.60E-05	1.55E-05	7.58E-05	0.000126618	4.75E-05	7.50E-05	3.70E-05	0.000172469	6.79E-05	8.66E-05	5.05E-05
0.001025135	0.00137388	0.000764049	0.000428204	0.000603493	0.000305782	4.23E-05	6.59E-05	2.85E-05	2.42E-05	3.73E-05	1.60E-05	7.88E-05	0.000132315	4.92E-05	8.07E-05	3.94E-05	0.000188837	7.02E-05	8.95E-05	5.21E-05
0.001067332	0.001433062	0.000794173	0.000450274	0.00063646	0.000320651	4.39E-05	6.89E-05	2.95E-05	2.50E-05	3.87E-05	1.65E-05	8.19E-05	0.000138163	5.09E-05	8.68E-05	4.18E-05	0.000206675	7.25E-05	9.25E-05	5.37E-05
0.00111045	0.001493712	0.000824873	0.000473164	0.000670792	0.00033601	4.57E-05	7.18E-05	3.06E-05	2.58E-05	4.00E-05	1.70E-05	8.50E-05	0.000144166	5.26E-05	9.34E-05	4.44E-05	0.000226115	7.48E-05	9.55E-05	5.54E-05
0.00115451	0.001555866	0.000856157	0.000496906	0.000706547	0.000351877	4.74E-05	7.49E-05	3.17E-05	2.66E-05	4.14E-05	1.75E-05	8.82E-05	0.000150329	5.43E-05	0.000100327	4.71E-05	0.000247301	7.71E-05	9.86E-05	5.71E-05
0.001199532	0.001619562	0.000888039	0.000521529	0.000743784	0.000368268	4.92E-05	7.81E-05	3.28E-05	2.74E-05	4.28E-05	1.80E-05	9.15E-05	0.000156655	5.61E-05	0.000107778	4.99E-05	0.000270389	7.94E-05	0.000101641	5.88E-05
0.001245537	0.001684837	0.000920529	0.000547068	0.000782563	0.0003852	5.10E-05	8.13E-05	3.39E-05	2.83E-05	4.42E-05	1.86E-05	9.48E-05	0.000163148	5.79E-05	0.000115739	5.29E-05	0.000295551	8.18E-05	0.00010474	6.05E-05
0.001292546	0.001751732	0.000953639	0.000573557	0.00082295	0.000402692	5.28E-05	8.46E-05	3.50E-05	2.91E-05	4.56E-05	1.91E-05	9.82E-05	0.000169814	5.97E-05	0.000124242	5.60E-05	0.000322973	8.41E-05	0.000107866	6.22E-05
0.001340582	0.001820286	0.000987381	0.00060103	0.00086501	0.000420761	5.47E-05	8.81E-05	3.61E-05	3.00E-05	4.71E-05	1.96E-05	0.000101635	0.000176656	6.15E-05	0.000133325	5.93E-05	0.000352857	8.65E-05	0.00011102	6.39E-05
0.001389667	0.00189054	0.001021766	0.000629524	0.000908812	0.000439428	5.66E-05	9.16E-05	3.73E-05	3.08E-05	4.86E-05	2.01E-05	0.000105149	0.00018368	6.33E-05	0.000143028	6.28E-05	0.000385425	8.89E-05	0.000114202	6.56E-05
0.001439823	0.001962536	0.001056807	0.000659078	0.00095443	0.000458711	5.86E-05	9.52E-05	3.85E-05	3.17E-05	5.00E-05	2.07E-05	0.000108728	0.000190889	6.52E-05	0.000153394	6.64E-05	0.000420918	9.13E-05	0.000117413	6.73E-05
0.001491075	0.002036319	0.001092518	0.000689731	0.001001937	0.000478631	6.06E-05	9.89E-05	3.97E-05	3.26E-05	5.15E-05	2.12E-05	0.000112374	0.000198291	6.71E-05	0.000164466	7.03E-05	0.000459599	9.38E-05	0.000120652	6.91E-05
0.001543446	0.002111931	0.001128909	0.000721522	0.001051414	0.000499209	6.26E-05	0.000102642	4.09E-05	3.35E-05	5.31E-05	2.17E-05	0.000116088	0.000205888	6.90E-05	0.000176294	7.43E-05	0.000501753	9.62E-05	0.00012392	7.08E-05
0.00159696	0.002189419	0.001165995	0.000754496	0.00110294	0.000520467	6.47E-05	0.000106534	4.21E-05	3.44E-05	5.46E-05	2.23E-05	0.000119872	0.000213686	7.09E-05	0.000188929	7.85E-05	0.000547693	9.87E-05	0.000127218	7.26E-05
0.001651643	0.002268828	0.001203788	0.000788695	0.001156601	0.000542427	6.68E-05	0.000110529	4.33E-05	3.53E-05	5.62E-05	2.28E-05	0.000123726	0.000221692	7.29E-05	0.000202425	8.30E-05	0.000597758	0.000101172	0.000130545	7.44E-05
0.00170752	0.002350207	0.001242302	0.000824166	0.001212486	0.000565112	6.90E-05	0.00011463	4.46E-05	3.62E-05	5.78E-05	2.33E-05	0.000127652	0.000229909	7.48E-05	0.000216843	8.77E-05	0.00065232	0.00010368	0.000133902	7.61E-05
0.001764617	0.002433605	0.001281552	0.000860956	0.001270687	0.000588547	7.12E-05	0.00011884	4.59E-05	3.71E-05	5.94E-05	2.39E-05	0.000131651	0.000238345	7.68E-05	0.000232244	9.26E-05	0.000711782	0.000106206	0.000137289	7.79E-05
0.00182296	0.002519071	0.00132155	0.000899113	0.001331299	0.000612756	7.34E-05	0.000123162	4.72E-05	3.80E-05	6.10E-05	2.44E-05	0.000135726	0.000247004	7.88E-05	0.000248696	9.78E-05	0.000776583	0.000108751	0.000140706	7.97E-05
0.001882578	0.002606657	0.001362311	0.000938688	0.001394422	0.000637765	7.57E-05	0.000127599	4.85E-05	3.90E-05	6.26E-05	2.50E-05	0.000139876	0.000255893	8.09E-05	0.000266271	0.0001032	0.000847205	0.000111314	0.000144153	8.16E-05
0.001943497	0.002696415	0.00140385	0.000979735	0.001460161	0.0006636	7.80E-05	0.000132153	4.98E-05	3.99E-05	6.43E-05	2.55E-05	0.000144104	0.000265017	8.29E-05	0.000285044	0.000108915	0.000924168	0.000113896	0.000147632	8.34E-05
0.002005746	0.002788399	0.001446182	0.001022307	0.001528624	0.000690288	8.04E-05	0.000136829	5.12E-05	4.09E-05	6.60E-05	2.61E-05	0.00014841	0.000274383	8.50E-05	0.000305099	0.000114924	0.001008044	0.000116497	0.000151141	8.52E-05
0.002069355	0.002882665	0.001489321	0.001066463	0.001599924	0.000717858	8.28E-05	0.000141629	5.25E-05	4.18E-05	6.77E-05	2.67E-05	0.000152798	0.000283997	8.71E-05	0.000326522	0.000121241	0.001099452	0.000119117	0.000154682	8.71E-05
0.002134352	0.002979269	0.001533283	0.001112259	0.001674178	0.000746339	8.53E-05	0.000146556	5.39E-05	4.28E-05	6.95E-05	2.72E-05	0.000157267	0.000293867	8.92E-05	0.000349406	0.000127882	0.001199069	0.000121756	0.000158255	8.89E-05
0.002200769	0.003078269	0.001578084	0.001159758	0.001751508	0.00077576	8.78E-05	0.000151614	5.53E-05	4.38E-05	7.12E-05	2.78E-05	0.00016182	0.000303998	9.14E-05	0.000373851	0.000134863	0.001307632	0.000124415	0.000161859	9.08E-05
0.002268636	0.003179724	0.00162374	0.001209023	0.001832044	0.000806154	9.04E-05	0.000156806	5.68E-05	4.47E-05	7.30E-05	2.84E-05	0.000166457	0.000314397	9.36E-05	0.000399965	0.000142202	0.001425945	0.000127093	0.000165496	9.27E-05
0.002337985	0.003283696	0.001670267	0.001260119	0.001915916	0.000837551	9.30E-05	0.000162137	5.82E-05	4.57E-05	7.48E-05	2.90E-05	0.000171182	0.000325073	9.58E-05	0.00042786	0.000149917	0.001554883	0.00012979	0.000169165	9.46E-05
0.002408848	0.003390246	0.001717682	0.001313115	0.002003263	0.000869986	9.57E-05	0.000167609	5.97E-05	4.67E-05	7.66E-05	2.95E-05	0.000175994	0.000336031	9.80E-05	0.000457658	0.000158028	0.001695401	0.000132507	0.000172867	9.65E-05
0.002481258	0.003499439	0.001766001	0.00136808	0.00209423	0.000903492	9.84E-05	0.000173226	6.12E-05	4.78E-05	7.85E-05	3.01E-05	0.000180897	0.00034728	0.000100237	0.00048949	0.000166555	0.001848538	0.000135245	0.000176602	9.84E-05
0.00255525	0.003611341	0.001815242	0.001425089	0.002188965	0.000938105	0.000101143	0.000178993	6.27E-05	4.88E-05	8.04E-05	3.07E-05	0.000185891	0.000358827	0.00010251	0.000523493	0.000175519	0.002015427	0.000138002	0.000180371	0.000100311
0.002630857	0.003726018	0.001865423	0.001484218	0.002287627	0.000973861	0.000103969	0.000184912	6.43E-05	4.98E-05	8.23E-05	3.13E-05	0.000190978	0.00037068	0.000104809	0.000559816	0.000184943	0.002197305	0.00014078	0.000184173	0.000102248
0.002708115	0.003843539	0.001916561	0.001545544	0.002390376	0.001010799	0.00010685	0.000190989	6.58E-05	5.09E-05	8.42E-05	3.19E-05	0.000196161	0.000382847	0.000107133	0.000598617	0.000194849	0.002395516	0.000143578	0.000188009	0.000104197
0.002787059	0.003963975	0.001968675	0.00160915	0.002497383	0.001048956	0.000109787	0.000197228	6.74E-05	5.19E-05	8.62E-05	3.25E-05	0.00020144	0.000395337	0.000109483	0.000640065	0.000205264	0.002611528	0.000146396	0.00019188	0.000106158
0.002867728	0.004087398	0.002021784	0.001675121	0.002608823	0.001088375	0.000112781	0.000203632	6.90E-05	5.30E-05	8.81E-05	3.31E-05	0.000206818	0.000408158	0.000111859	0.000684342	0.000216213	0.002846939	0.000149235	0.000195785	0.00010813
0.002950158	0.004213882	0.002075905	0.001743544	0.002724882	0.001129095	0.000115834	0.000210206	7.07E-05	5.40E-05	9.01E-05	3.37E-05	0.000212296	0.000421319	0.000114262	0.000731639	0.000227723	0.003103491	0.000152095	0.000199725	0.000110114
0.003034388	0.004343504	0.002131059	0.00181451	0.002845749	0.00117116	0.000118946	0.000216955	7.23E-05	5.51E-05	9.22E-05	3.43E-05	0.000217877	0.000434829	0.000116691	0.000782163	0.000239823	0.003383084	0.000154976	0.0002037	0.000112109
0.003120457	0.00447634	0.002187266	0.001888115	0.002971624	0.001214615	0.000122119	0.000223883	7.40E-05	5.62E-05	9.42E-05	3.49E-05	0.000223562	0.000448696	0.000119148	0.000836134	0.000252543	0.003687785	0.000157878	0.000207711	0.000114117
0.003208405	0.004612472	0.002244545	0.001964456	0.003102715	0.001259506	0.000125354	0.000230995	7.57E-05	5.73E-05	9.63E-05	3.55E-05	0.000229353	0.000462932	0.000121632	0.000893788	0.000265916	0.004019851	0.000160801	0.000211757	0.000116136
0.003298274	0.004751979	0.002302916	0.002043635	0.003239238	0.001305879	0.000128652	0.000238296	7.74E-05	5.84E-05	9.84E-05	3.61E-05	0.000235252	0.000477545	0.000124143	0.000955375	0.000279974	0.004381738	0.000163745	0.00021584	0.000118167
0.003390105	0.004894947	0.002362402	0.002125757	0.003381418	0.001353785	0.000132014	0.000245791	7.92E-05	5.95E-05	0.000100561	3.67E-05	0.000241262	0.000492545	0.000126683	0.001021164	0.000294753	0.004776125	0.000166711	0.000219959	0.00012021
0.003483941	0.00504146	0.002423022	0.002210932	0.003529489	0.001403272	0.000135442	0.000253485	8.10E-05	6.07E-05	0.000102728	3.73E-05	0.000247384	0.000507943	0.000129251	0.001091441	0.00031029	0.005205931	0.000169699	0.000224115	0.000122266
0.003579826	0.005191608	0.0024848	0.002299274	0.003683696	0.001454395	0.000138937	0.000261384	8.28E-05	6.18E-05	0.000104925	3.80E-05	0.00025362	0.00052375	0.000131847	0.001166513	0.000326624	0.005674336	0.000172709	0.000228309	0.000124333
0.003677804	0.00534548	0.002547755	0.002390899	0.003844292	0.001507206	0.0001425	0.000269492	8.46E-05	6.30E-05	0.00010715	3.86E-05	0.000259972	0.000539975	0.000134472	0.001246708	0.000343795	0.006184806	0.000175741	0.000232539	0.000126413
0.003777922	0.005503168	0.002611912	0.002485931	0.004011542	0.001561762	0.000146132	0.000277816	8.65E-05	6.41E-05	0.000109404	3.92E-05	0.000266444	0.00055663	0.000137127	0.001332373	0.000361846	0.00674112	0.000178795	0.000236808	0.000128505
0.003880226	0.005664767	0.002677293	0.002584495	0.004185723	0.00161812	0.000149835	0.00028636	8.84E-05	6.53E-05	0.000111688	3.99E-05	0.000273036	0.000573727	0.000139811	0.001423883	0.000380823	0.007347395	0.000181871	0.000241115	0.000130609
0.003984764	0.005830374	0.002743922	0.002686724	0.004367121	0.00167634	0.000153611	0.000295132	9.03E-05	6.65E-05	0.000114002	4.05E-05	0.000279751	0.000591277	0.000142525	0.001521637	0.000400772	0.008008116	0.00018497	0.00024546	0.000132726
0.004091584	0.006000089	0.002811822	0.002792752	0.004556035	0.001736483	0.00015746	0.000304137	9.22E-05	6.77E-05	0.000116346	4.11E-05	0.000286592	0.000609293	0.00014527	0.00162606	0.000421745	0.008728175	0.000188092	0.000249844	0.000134855
0.004200737	0.006174013	0.002881017	0.002902723	0.004752776	0.001798613	0.000161384	0.000313381	9.42E-05	6.89E-05	0.000118721	4.18E-05	0.00029356	0.000627786	0.000148045	0.001737608	0.000443793	0.0095129	0.000191237	0.000254267	0.000136997
0.004312273	0.006352251	0.002951532	0.003016781	0.00495767	0.001862796	0.000165384	0.00032287	9.62E-05	7.01E-05	0.000121128	4.24E-05	0.000300659	0.000646769	0.000150851	0.001856766	0.000466971	0.010368098	0.000194404	0.00025873	0.000139152
0.004426245	0.006534909	0.003023393	0.003135079	0.005171054	0.001929098	0.000169463	0.000332612	9.82E-05	7.13E-05	0.000123565	4.31E-05	0.00030789	0.000666256	0.000153688	0.001984054	0.000491338	0.011300098	0.000197595	0.000263233	0.000141319
0.004542705	0.006722098	0.003096625	0.003257775	0.00539328	0.001997591	0.000173621	0.000342612	0.000100279	7.25E-05	0.000126035	4.38E-05	0.000315257	0.000686259	0.000156556	0.002120026	0.000516954	0.012315797	0.000200809	0.000267776	0.0001435
0.004661708	0.00691393	0.003171254	0.003385032	0.005624713	0.002068346	0.000177861	0.000352878	0.000102366	7.38E-05	0.000128538	4.44E-05	0.000322761	0.000706792	0.000159457	0.002265275	0.000543883	0.013422713	0.000204047	0.000272359	0.000145693
0.00478331	0.007110519	0.003247308	0.00351702	0.005865736	0.002141438	0.000182183	0.000363416	0.000104484	7.50E-05	0.000131073	4.51E-05	0.000330405	0.00072787	0.00016239	0.002420434	0.000572193	0.014629037	0.000207308	0.000276984	0.000147899
0.004907566	0.007311985	0.003324812	0.003653914	0.006116746	0.002216946	0.000186589	0.000374235	0.000106632	7.63E-05	0.000133641	4.57E-05	0.000338192	0.000749506	0.000165356	0.002586179	0.000601954	0.015943697	0.000210593	0.00028165	0.000150118
0.005034536	0.007518448	0.003403795	0.003795898	0.006378157	0.002294947	0.000191081	0.000385341	0.000108811	7.76E-05	0.000136243	4.64E-05	0.000346124	0.000771717	0.000168355	0.002763233	0.000633242	0.017376421	0.000213903	0.000286357	0.00015235
0.005164278	0.007730031	0.003484285	0.003943159	0.006650399	0.002375525	0.000195661	0.000396742	0.000111023	7.89E-05	0.00013888	4.71E-05	0.000354205	0.000794515	0.000171387	0.002952366	0.000666133	0.018937812	0.000217237	0.000291107	0.000154596
0.005296853	0.007946862	0.00356631	0.004095895	0.006933922	0.002458765	0.00020033	0.000408445	0.000113266	8.02E-05	0.000141551	4.78E-05	0.000362436	0.000817919	0.000174453	0.003154403	0.000700711	0.020639427	0.000220595	0.000295899	0.000156854
0.005432323	0.008169071	0.003649901	0.004254309	0.007229192	0.002544754	0.00020509	0.00042046	0.000115542	8.15E-05	0.000144257	4.85E-05	0.000370822	0.000841943	0.000177553	0.003370224	0.000737062	0.022493858	0.000223977	0.000300734	0.000159127
0.005570751	0.008396791	0.003735087	0.004418611	0.007536698	0.002633585	0.000209943	0.000432794	0.000117851	8.28E-05	0.000146998	4.91E-05	0.000379364	0.000866603	0.000180687	0.00360077	0.000775276	0.024514828	0.000227385	0.000305612	0.000161412
0.005712201	0.00863016	0.003821898	0.004589022	0.007856945	0.002725349	0.000214891	0.000445455	0.000120193	8.42E-05	0.000149776	4.98E-05	0.000388065	0.000891918	0.000183857	0.003847046	0.00081545	0.026717293	0.000230817	0.000310534	0.000163711
0.00585674	0.008869317	0.003910365	0.004765767	0.008190461	0.002820145	0.000219935	0.000458453	0.00012257	8.55E-05	0.00015259	5.05E-05	0.000396929	0.000917903	0.000187062	0.004110124	0.000857684	0.029117555	0.000234275	0.0003155	0.000166024
0.006004435	0.009114405	0.00400052	0.004949082	0.008537797	0.002918073	0.000225078	0.000471796	0.000124981	8.69E-05	0.00015544	5.12E-05	0.000405959	0.000944577	0.000190302	0.004391151	0.000902083	0.031733375	0.000237758	0.00032051	0.00016835
0.006155355	0.009365572	0.004092395	0.005139213	0.008899525	0.003019235	0.000230321	0.000485493	0.000127427	8.83E-05	0.000158329	5.19E-05	0.000415157	0.000971959	0.000193579	0.004691352	0.000948758	0.034584112	0.000241266	0.000325565	0.000170691
0.00630957	0.009622969	0.004186024	0.005336411	0.009276241	0.003123739	0.000235666	0.000499554	0.000129909	8.97E-05	0.000161255	5.26E-05	0.000424528	0.001000066	0.000196892	0.005012034	0.000997826	0.037690863	0.0002448	0.000330665	0.000173045
0.006467153	0.00988675	0.004281438	0.00554094	0.009668567	0.003231695	0.000241115	0.000513989	0.000132426	9.11E-05	0.00016422	5.34E-05	0.000434073	0.001028919	0.000200242	0.005354596	0.00104941	0.04107662	0.00024836	0.000335811	0.000175413
0.006628176	0.010157073	0.004378673	0.005753072	0.010077149	0.003343218	0.000246671	0.000528807	0.00013498	9.25E-05	0.000167223	5.41E-05	0.000443796	0.001058536	0.00020363	0.005720529	0.001103639	0.04476644	0.000251946	0.000341003	0.000177794
0.006792715	0.010434101	0.004477764	0.00597309	0.010502661	0.003458424	0.000252335	0.000544019	0.000137572	9.39E-05	0.000170267	5.48E-05	0.000453701	0.001088939	0.000207055	0.006111429	0.001160649	0.048787629	0.000255559	0.000346241	0.000180191
0.006960847	0.010718	0.004578745	0.006201287	0.010945804	0.003577437	0.000258109	0.000559634	0.000140201	9.54E-05	0.00017335	5.55E-05	0.000463792	0.001120148	0.000210518	0.006528998	0.001220581	0.053169946	0.000259198	0.000351526	0.000182601
