# Supplementary material for: Haploinsufficient phenotypes promote selection of PTEN and ARID1A-deficient clones in human colon
Source: EMBO Rep. 2025 Feb 7;26(5):1269–89. doi: 10.1038/s44319-025-00373-0 (PMC11893880; doi:10.1038/s44319-025-00373-0)
Supplement: Supplementary file 4 — Source data Fig. 2 [file 44319_2025_373_MOESM4_ESM.zip › New folder/2G-I/summary_fixation_expansion.csv]

Mark	Value	Metric	Bias
STAG2	0.0216	Mean	Fission
STAG2	0.0245	Upper	Fission
STAG2	0.0189	Lower	Fission
KDM6A	0.0365	Mean	Fission
KDM6A	0.0406	Upper	Fission
KDM6A	0.0325	Lower	Fission
PTEN	0.019315	Mean	Fission
PTEN	0.026216	Upper	Fission
PTEN	0.014422	Lower	Fission
SMAD4	0.009029	Mean	Fission
SMAD4	0.013044	Upper	Fission
SMAD4	0.005606	Lower	Fission
ARID1A	0.018508	Mean	Fission
ARID1A	0.026165	Upper	Fission
ARID1A	0.01108	Lower	Fission
MAOA	0.0073	Mean	Fission
MAOA	0.0089	Upper	Fission
MAOA	0.0059	Lower	Fission
STAG2	1.96E-05	Mean	Slope
STAG2	2.48E-05	Upper	Slope
STAG2	1.54E-05	Lower	Slope
KDM6A	6.04E-06	Mean	Slope
KDM6A	7.80E-06	Upper	Slope
KDM6A	4.69E-06	Lower	Slope
PTEN	8.45E-07	Mean	Slope
PTEN	1.15E-06	Upper	Slope
PTEN	6.26E-07	Lower	Slope
SMAD4	5.87E-07	Mean	Slope
SMAD4	8.42E-07	Upper	Slope
SMAD4	4.14E-07	Lower	Slope
ARID1A	1.60E-06	Mean	Slope
ARID1A	2.31E-06	Upper	Slope
ARID1A	1.15E-06	Lower	Slope
MAOA	1.76E-06	Mean	Slope
MAOA	2.18E-06	Upper	Slope
MAOA	1.34E-06	Lower	Slope
