# Supplementary material for: Haploinsufficient phenotypes promote selection of PTEN and ARID1A-deficient clones in human colon
Source: EMBO Rep. 2025 Feb 7;26(5):1269–89. doi: 10.1038/s44319-025-00373-0 (PMC11893880; doi:10.1038/s44319-025-00373-0)
Supplement: Supplementary file 4 — Source data Fig. 2 [file 44319_2025_373_MOESM4_ESM.zip › New folder/2J/perc_cancers_driver_mut.xlsx]

## Sheet: Sheet1
Gene	Value	Type
STAG2	101.642	Mean
STAG2	71.1072	Lower
STAG2	146.123	Upper
KMD6A	11.6736	Mean
KMD6A	7.48452	Lower
KMD6A	18.4377	Upper
PTEN	0.394182	Mean
PTEN	0.238088	Lower
PTEN	0.726376	Upper
SMAD4	0.254538	Mean
SMAD4	0.157639	Lower
SMAD4	0.427794	Upper
ARID1A	0.270519	Mean
ARID1A	0.143463	Lower
ARID1A	0.546022	Upper
