# Supplementary material for: Haploinsufficient phenotypes promote selection of PTEN and ARID1A-deficient clones in human colon
Source: EMBO Rep. 2025 Feb 7;26(5):1269–89. doi: 10.1038/s44319-025-00373-0 (PMC11893880; doi:10.1038/s44319-025-00373-0)
Supplement: Supplementary file 5 — Source data Fig. 3 [file 44319_2025_373_MOESM5_ESM.zip]

Archive with 25 entries (16 files):
- Figure 3/3A/
- Figure 3/3A/3A.PNG
- Figure 3/3B/
- Figure 3/3B/staining_intensity_quant.xlsx
- Figure 3/3C/
- Figure 3/3C/3C-ARID1A.PNG
- Figure 3/3C/3C-PTEN.PNG
- Figure 3/3D-E/
- Figure 3/3D-E/clone_scores.xlsx
- Figure 3/3F/
- Figure 3/3F/clone_ratios.xlsx
- Figure 3/3G-H/
- Figure 3/3G-H/wes_snap_fig3g.PNG
- Figure 3/3G-H/wes_snap_fig3g_2.PNG
- Figure 3/3G-H/wes_snap_fig3h.PNG
- Figure 3/3I-J/
- Figure 3/3I-J/wes_quantification.xlsx
- Figure 3/3K-L/
- Figure 3/3K-L/1_pten_ko.PNG
- Figure 3/3K-L/2_pten_het.PNG
- Figure 3/3K-L/3_pten_wt.PNG
- Figure 3/3K-L/4_arid1a_wt.PNG
- Figure 3/3K-L/5_arid1a_het.PNG
- Figure 3/3M-N/
- Figure 3/3M-N/wholemount_quant.xlsx
