# Supplementary material for: Haploinsufficient phenotypes promote selection of PTEN and ARID1A-deficient clones in human colon
Source: EMBO Rep. 2025 Feb 7;26(5):1269–89. doi: 10.1038/s44319-025-00373-0 (PMC11893880; doi:10.1038/s44319-025-00373-0)
Supplement: Supplementary file 5 — Source data Fig. 3 [file 44319_2025_373_MOESM5_ESM.zip › Figure 3/3B/staining_intensity_quant.xlsx]

## Sheet: Sheet1
PTEN	ARID1A	KDM6A	MAOA	STAG2
36.3975	49.259	86.9996	87.7924	84.5
45.9054	44.1798	67.6624	91.3485	70.44
49.5799	65.4964	71.7463	89.4656	71.24
48	59.6147	66.419	91.778	67.49
39.9822	49.6029	81.1319	86.6393	78.5
38.3932	52.7371
33.3115	54.0596
32.1618	50.2013
	46.596
	50.0098
	48.7025
	50.0912
