# Supplementary material for: Haploinsufficient phenotypes promote selection of PTEN and ARID1A-deficient clones in human colon
Source: EMBO Rep. 2025 Feb 7;26(5):1269–89. doi: 10.1038/s44319-025-00373-0 (PMC11893880; doi:10.1038/s44319-025-00373-0)
Supplement: Supplementary file 5 — Source data Fig. 3 [file 44319_2025_373_MOESM5_ESM.zip › Figure 3/3D-E/clone_scores.xlsx]

## Sheet: Fig. 3d
Clone	p1	p2
9	0	0
12	0	0
2	49	47
3	49	50
8	50	49
D6	47	47
1	99	99
7	99	99

## Sheet: Fig. 3e
Clone	p1	p2
B6	0	0
C6	0	0
C1	46	49
E5	48	47
E4	47	45
F5	45	45
