# Supplementary material for: Haploinsufficient phenotypes promote selection of PTEN and ARID1A-deficient clones in human colon
Source: EMBO Rep. 2025 Feb 7;26(5):1269–89. doi: 10.1038/s44319-025-00373-0 (PMC11893880; doi:10.1038/s44319-025-00373-0)
Supplement: Supplementary file 5 — Source data Fig. 3 [file 44319_2025_373_MOESM5_ESM.zip › Figure 3/3F/clone_ratios.xlsx]

## Sheet: Sheet1
PTEN	ARID1A	Genotype
2	13	WT
6	4	het
8	0	KO
