# Supplementary material for: Haploinsufficient phenotypes promote selection of PTEN and ARID1A-deficient clones in human colon
Source: EMBO Rep. 2025 Feb 7;26(5):1269–89. doi: 10.1038/s44319-025-00373-0 (PMC11893880; doi:10.1038/s44319-025-00373-0)
Supplement: Supplementary file 5 — Source data Fig. 3 [file 44319_2025_373_MOESM5_ESM.zip › Figure 3/3I-J/wes_quantification.xlsx]

## Sheet: Fig. 3i
Genotype	Protein intensity
WT	100
WT	100
KO	0
KO	0
het (8)	47
het (8)	58
het (D6)	63
het (D6)	67

## Sheet: Fig. 3j
Genotype	Protein intensity
Het (C1)	51
Het (C1)	54
het (E5)	66
het (E5)	59
WT	100
WT	100
