# Supplementary material for: Haploinsufficient phenotypes promote selection of PTEN and ARID1A-deficient clones in human colon
Source: EMBO Rep. 2025 Feb 7;26(5):1269–89. doi: 10.1038/s44319-025-00373-0 (PMC11893880; doi:10.1038/s44319-025-00373-0)
Supplement: Supplementary file 5 — Source data Fig. 3 [file 44319_2025_373_MOESM5_ESM.zip › Figure 3/3M-N/wholemount_quant.xlsx]

## Sheet: Fig. 3m
WT	het	KO
100	48	19
100	48	19
100	53	25

## Sheet: Fig. 3n
WT	het
100	52
100	53
100	51
100	53
