# Supplementary material for: Haploinsufficient phenotypes promote selection of PTEN and ARID1A-deficient clones in human colon
Source: EMBO Rep. 2025 Feb 7;26(5):1269–89. doi: 10.1038/s44319-025-00373-0 (PMC11893880; doi:10.1038/s44319-025-00373-0)
Supplement: Supplementary file 6 — Source data Fig. 4 [file 44319_2025_373_MOESM6_ESM.zip]

Archive with 16 entries (10 files):
- Figure 4/4A-B/
- Figure 4/4A-B/wes_snap_fig4a.PNG
- Figure 4/4A-B/wes_snap_fig4b.PNG
- Figure 4/4C-H/
- Figure 4/4C-H/4C/
- Figure 4/4C-H/4C/logfc_het_ko_top100.xlsx
- Figure 4/4C-H/deg_rnaseq_pten_arid1a.xlsx
- Figure 4/4I/
- Figure 4/4I/4I-1_ARID1A.PNG
- Figure 4/4I/4I-2_MCM2.PNG
- Figure 4/4J/
- Figure 4/4J/image_CA2.PNG
- Figure 4/4J/image_large.PNG
- Figure 4/4J/image_MCM2.PNG
- Figure 4/4K-P/
- Figure 4/4K-P/cell_counts.xlsx
