# Supplementary material for: Haploinsufficient phenotypes promote selection of PTEN and ARID1A-deficient clones in human colon
Source: EMBO Rep. 2025 Feb 7;26(5):1269–89. doi: 10.1038/s44319-025-00373-0 (PMC11893880; doi:10.1038/s44319-025-00373-0)
Supplement: Supplementary file 6 — Source data Fig. 4 [file 44319_2025_373_MOESM6_ESM.zip › Figure 4/4C-H/4C/logfc_het_ko_top100.xlsx]

## Sheet: Sheet1
KO	het
6.77874	0
6.11215	0
5.90927	5.76712
5.75097	2.12267
5.58652	0.497593
5.03436	5.16362
4.99579	0.496581
4.93125	4.30649
4.85314	0
4.83691	5.18939
4.7647	0
4.72894	2.44493
4.58888	4.52076
4.57695	0
4.573	2.35792
4.53556	0.714649
4.44539	1.4563
4.35891	0.492359
4.27717	3.44399
4.23269	1.92492
4.19815	1.50483
4.17401	0.0098685
4.16409	-0.69508
4.14718	3.06718
4.13059	0.717218
4.12514	1.36983
4.1073	2.38588
4.076	0
4.06488	0.733403
4.04233	2.16138
4.00759	1.61274
3.96487	0.810955
3.96274	2.6832
3.95487	0.705066
3.92214	0
3.90079	3.86496
3.88321	2.31413
3.86141	4.7254
3.85658	4.9658
3.855	3.14272
3.8076	0.937781
3.79592	2.03833
3.77767	3.34711
3.76389	0
3.75956	2.82364
3.71585	4.6571
3.6927	1.17395
3.6721	2.25334
3.67039	1.42994
3.6461	2.28096
3.6248	1.9859
3.62464	3.03239
3.59922	2.07367
3.54929	2.18585
3.51291	2.9689
3.49888	0
3.48578	0
3.47886	2.85639
3.47726	-2.40923
3.43625	3.40913
3.40503	0
3.40328	2.28436
3.37301	0
3.36602	3.65609
3.35923	-1.19611
3.34714	4.05201
3.34474	3.44121
3.34388	0
3.33533	0
3.30013	-0.690482
3.269	3.41921
3.26491	2.78156
3.25683	0
3.25324	0.583099
3.25227	1.64799
3.24755	0.693985
3.24576	0
3.22214	1.28737
3.21146	3.50512
3.20564	-0.0100005
3.16627	1.86185
3.1534	2.79056
3.1522	0.238207
3.15019	3.21136
3.14838	2.23247
3.13923	0.100194
3.13706	4.99379
3.12539	1.83746
3.12367	7.86215
3.12056	2.73062
3.1127	2.41716
3.10705	0
3.0987	0.582915
3.08796	0.217028
3.08389	1.85323
3.08185	1.07357
3.0726	3.41103
3.07228	2.80094
3.05917	-0.893132
3.04969
