# Supplementary material for: Haploinsufficient phenotypes promote selection of PTEN and ARID1A-deficient clones in human colon
Source: EMBO Rep. 2025 Feb 7;26(5):1269–89. doi: 10.1038/s44319-025-00373-0 (PMC11893880; doi:10.1038/s44319-025-00373-0)
Supplement: Supplementary file 6 — Source data Fig. 4 [file 44319_2025_373_MOESM6_ESM.zip › Figure 4/4C-H/deg_rnaseq_pten_arid1a.xlsx]

## Sheet: Sheet1
RNAseq Differentially Expressed Genes (DEGs) padj < 0.05 for PTEN and ARID1A het vs WT.
gene_id	gene_name	baseMean	log2FoldChange	lfcSE	stat	pvalue	padj	chr	start	end	strand	gene_biotype	Comparison
ENSG00000116711	PLA2G4A	246.16	-3.26682	0.395263	-8.26493	1.39773e-16	2.89456e-12	1	186828949	186988981	+	protein coding	ARID1A_het_vs_WT
ENSG00000144057	ST6GAL2	19.8331	-5.00694	0.849288	-5.89545	3.73657e-09	3.86903e-05	2	106801600	106887108	-	protein coding	ARID1A_het_vs_WT
ENSG00000187908	DMBT1	1740.04	4.76989	0.856032	5.5721	2.5169e-08	0.000173741	10	122560665	122643736	+	protein coding	ARID1A_het_vs_WT
ENSG00000113594	LIFR	78.4396	5.38444	0.981479	5.48605	4.11024e-08	0.000212797	5	38474668	38608354	-	protein coding	ARID1A_het_vs_WT
ENSG00000260401	NA	14.1294	21.2345	4.20932	5.04464	4.54366e-07	0.00188189	11	73238975	73242335	+	lncRNA	ARID1A_het_vs_WT
ENSG00000163565	IFI16	19.0811	-7.008	1.42667	-4.91213	9.00934e-07	0.00310957	1	158999968	159055155	+	protein coding	ARID1A_het_vs_WT
ENSG00000144908	ALDH1L1	40.6989	3.8397	0.787264	4.87728	1.0756e-06	0.00318209	3	126103562	126197994	-	protein coding	ARID1A_het_vs_WT
ENSG00000118557	PMFBP1	28.8288	-2.23429	0.468551	-4.76851	1.85596e-06	0.00480439	16	72112157	72176878	-	protein coding	ARID1A_het_vs_WT
ENSG00000089820	ARHGAP4	101.226	3.67225	0.777569	4.72273	2.32703e-06	0.00535449	X	153907367	153934999	-	protein coding	ARID1A_het_vs_WT
ENSG00000003436	TFPI	70.1617	4.34841	0.927423	4.6887	2.74945e-06	0.00569384	2	187464230	187565760	-	protein coding	ARID1A_het_vs_WT
ENSG00000131016	AKAP12	85.6571	3.19823	0.717121	4.45982	8.20286e-06	0.0130672	6	151239967	151358559	+	protein coding	ARID1A_het_vs_WT
ENSG00000136869	TLR4	66.3907	-3.11619	0.6961	-4.47664	7.58265e-06	0.0130672	9	117704175	117724735	+	protein coding	ARID1A_het_vs_WT
ENSG00000285245	NA	13.9527	-7.12213	1.58459	-4.49462	6.96948e-06	0.0130672	9	133098121	133163914	-	protein coding	ARID1A_het_vs_WT
ENSG00000143226	FCGR2A	68.5786	-2.26611	0.517823	-4.37622	1.20757e-05	0.0178625	1	161505430	161524013	+	protein coding	ARID1A_het_vs_WT
ENSG00000273018	FAM106A	29.1342	4.8779	1.12663	4.32964	1.4935e-05	0.0206193	17	18511221	18551705	-	lncRNA	ARID1A_het_vs_WT
ENSG00000226308	NA	7.10149	-3.29894	0.777791	-4.24142	2.22111e-05	0.0287481	20	57266768	57282998	+	lncRNA	ARID1A_het_vs_WT
ENSG00000026025	VIM	119.434	2.58916	0.618578	4.18567	2.84327e-05	0.029437	10	17228241	17237593	+	protein coding	ARID1A_het_vs_WT
ENSG00000030419	IKZF2	45.3936	2.53986	0.608406	4.1746	2.98507e-05	0.029437	2	212999691	213152427	-	protein coding	ARID1A_het_vs_WT
ENSG00000143195	ILDR2	24.3078	3.15201	0.748991	4.20834	2.57253e-05	0.029437	1	166895711	166975540	-	protein coding	ARID1A_het_vs_WT
ENSG00000156463	SH3RF2	1272.36	0.571765	0.136267	4.19592	2.71762e-05	0.029437	5	145936578	146081791	+	protein coding	ARID1A_het_vs_WT
ENSG00000196141	SPATS2L	2588.23	0.529188	0.125516	4.2161	2.48567e-05	0.029437	2	200305881	200482264	+	protein coding	ARID1A_het_vs_WT
ENSG00000049167	ERCC8	209.119	-0.930998	0.228189	-4.07994	4.50479e-05	0.0337543	5	60866454	60945073	-	protein coding	ARID1A_het_vs_WT
ENSG00000058404	CAMK2B	335.713	-2.82621	0.686853	-4.11473	3.87634e-05	0.0337543	7	44210019	44334577	-	protein coding	ARID1A_het_vs_WT
ENSG00000092758	COL9A3	164.04	-2.17379	0.531666	-4.08864	4.33918e-05	0.0337543	20	62816244	62841159	+	protein coding	ARID1A_het_vs_WT
ENSG00000131080	EDA2R	35.1757	2.31268	0.565758	4.08775	4.35573e-05	0.0337543	X	66595637	66639298	-	protein coding	ARID1A_het_vs_WT
ENSG00000142611	PRDM16	73.9262	3.11276	0.760851	4.09116	4.29227e-05	0.0337543	1	3069168	3438621	+	protein coding	ARID1A_het_vs_WT
ENSG00000262152	GREP1	192.733	-2.09162	0.512172	-4.08382	4.43006e-05	0.0337543	16	2988256	3002016	+	protein coding	ARID1A_het_vs_WT
ENSG00000287692	NA	18.0122	-2.65388	0.650953	-4.07691	4.56381e-05	0.0337543	4	122700445	122708788	+	lncRNA	ARID1A_het_vs_WT
ENSG00000196118	CFAP119	132.636	-0.953164	0.235582	-4.046	5.21009e-05	0.0372054	16	30757423	30762221	-	protein coding	ARID1A_het_vs_WT
ENSG00000141469	SLC14A1	272.149	-6.29907	1.57086	-4.00995	6.0732e-05	0.0419233	18	45687025	45752520	+	protein coding	ARID1A_het_vs_WT
ENSG00000179242	CDH4	13.4451	6.39722	1.60051	3.99698	6.41556e-05	0.042858	20	61252261	61940617	+	protein coding	ARID1A_het_vs_WT
ENSG00000174437	ATP2A2	8795.42	0.424476	0.106682	3.97891	6.92318e-05	0.0434461	12	110280756	110351093	+	protein coding	ARID1A_het_vs_WT
ENSG00000227507	LTB	117.311	3.25535	0.817399	3.98257	6.81744e-05	0.0434461	6	31580525	31582522	-	protein coding	ARID1A_het_vs_WT
ENSG00000227121	LINC02672	26.2292	-3.59774	0.90605	-3.97079	7.16349e-05	0.043632	10	52972612	53030024	-	lncRNA	ARID1A_het_vs_WT
ENSG00000165617	DACT1	25.5093	-2.82914	0.714243	-3.96104	7.46256e-05	0.0441549	14	58633967	58648321	+	protein coding	ARID1A_het_vs_WT
ENSG00000110697	PITPNM1	2314.17	0.825337	0.210747	3.91625	8.9936e-05	0.0491012	11	67491768	67506263	-	protein coding	ARID1A_het_vs_WT
ENSG00000144045	DQX1	188.278	1.87236	0.477682	3.91967	8.867e-05	0.0491012	2	74518131	74526281	-	protein coding	ARID1A_het_vs_WT
ENSG00000170006	TMEM154	44.088	-2.85248	0.72845	-3.91582	9.00983e-05	0.0491012	4	152618628	152680012	-	protein coding	ARID1A_het_vs_WT
ENSG00000240891	PLCXD2	113.55	1.79196	0.314626	5.69552	1.22998e-08	0.000332131	3	111674676	111846447	+	protein coding	PTEN_het_vs_WT
ENSG00000260401	NA	14.1294	21.2884	4.20926	5.05752	4.24742e-07	0.00573465	11	73238975	73242335	+	lncRNA	PTEN_het_vs_WT
ENSG00000138131	LOXL4	90.9833	4.06153	0.862316	4.71002	2.47694e-06	0.0222949	10	98247690	98268194	-	protein coding	PTEN_het_vs_WT
ENSG00000114854	TNNC1	146.589	1.93239	0.421251	4.58727	4.49078e-06	0.0303162	3	52451100	52454041	-	protein coding	PTEN_het_vs_WT
