# Supplementary material for: Haploinsufficient phenotypes promote selection of PTEN and ARID1A-deficient clones in human colon
Source: EMBO Rep. 2025 Feb 7;26(5):1269–89. doi: 10.1038/s44319-025-00373-0 (PMC11893880; doi:10.1038/s44319-025-00373-0)
Supplement: Supplementary file 6 — Source data Fig. 4 [file 44319_2025_373_MOESM6_ESM.zip › Figure 4/4K-P/cell_counts.xlsx]

## Sheet: Fig. 4k
PTEN	WT
0.575806	0.531186
0.45	0.336667
0.56	0.117853
0.624867	0.425717
0.529412	0.598359
0.907399	0.712806
0.9	0.760946
0.837209	0.749317
0.282051	0.297143
0.64	0.473998
0.679487	0.603952

## Sheet: Fig. 4l
ARID1A	WT
0.807692	0.560735
0.698198	0.577236
0.345151	0.279352
0.704762	0.500628
0.78312	0.600189
0.777778	0.610398
0.875	0.691433
0.931035	0.740002
0.820513	0.803753

## Sheet: Fig. 4m
MAOA	WT
0.517241	0.449238
0.37037	0.357507
0.4	0.306503
0.451613	0.410307
0.481481	0.52637
0.705882	0.640847
0.423077	0.444855
0.394737	0.335565
0.583333	0.419573
0.64	0.55461
0.384615	0.482893
0.529412	0.654776
0.5	0.597211
0.72	0.740728

## Sheet: Fig. 4n
STAG2	WT
0.217268	0.090113
0.091931	0.02674
0.864286	0.484033
0.616987	0.399174
0.359524	0.334986
0.244826	0.166809
0.572886	0.213652
0.85582	0.589152
0.866667	0.707463
0.657143	0.784927
0.768645	0.648738
0.824767	0.672002
0.666667	0.531508

## Sheet: Fig. 4o
KDM6A	WT
0.327094	0.32451
0.395161	0.237842
0.555586	0.492354
0.79533	0.586299
0.515805	0.263615
0.616296	0.224843
0.562314	0.333729
0.899465	0.668459
0.596531	0.007692
0.637178	0.493912
0.843705	0.708196
0.9175	0.98229
0.617005	0.633446
0.714619	0.671753
0.659081	0.486519
0.709286	0.594968

## Sheet: Fig. 4p
PTEN	WT
7.8	5.2
5.2	5.4
6.2	5.9
7.4	6.1
7.2	8.3
7	4.3
5.2	5.9
7.4	5.2
5.2	5
4.6	4.7
8.1	5.8
6.3	6.2
8	5.9
7.8	5.6
7.4	5.6
6.2	4.8
8.3	3.7
8.1	7.5
11	5.8
8.4	7.9
10.5	6.5
6.2	7.6
6.5	3.1
4.9	4.4
5.8	8.8
7.4	6.6
6.1	5
5.4	7
4.9	4.4
5.9	4.3
5	7.9
6.6	5.2
4.5	8
4.3	4.7
5.4	5.2
5.6	8.1
5.9	3.4
6.1	5.1
6.5	5.2
5.8	4
6.7	3.7
3.7	4.4
5.9	4.9
5.1	5.3
5.7	5.1
5.6	4
4.6	5.2
6.2	3.9
4.6	2.6
5.5	4.6
5.9	5.7
6.9	4.4
6.3	4.5
4.3	4.7
4.8	5.5
4.4	4.2
5.9	3.4
6.1	3.1
4.9	3.7
	4.6
	3.3
	4.8
	3.7
	4.9
	5.4
	3.1
	3.3
	4
	3.9
	3.4
	3.9
	3.1
	3.2
	3.9
	8.1
	4
	5.2
	4.7
	6.8
	5
	4.9
	4.9
	4.9
	5.1
	5.4
	4.9
	4.2
	5.7
	4.2
	3.7
	3.4
	4.3
	3.6
	3.7
	3.9
	3.6
	3.8
	3.7
	3.7
