# Supplementary material for: Haploinsufficient phenotypes promote selection of PTEN and ARID1A-deficient clones in human colon
Source: EMBO Rep. 2025 Feb 7;26(5):1269–89. doi: 10.1038/s44319-025-00373-0 (PMC11893880; doi:10.1038/s44319-025-00373-0)
Supplement: Supplementary file 7 — Source data Fig. 5 [file 44319_2025_373_MOESM7_ESM.zip]

Archive with 15 entries (9 files):
- Figure 5/5A-C/
- Figure 5/5A-C/5A_image.PNG
- Figure 5/5A-C/5B_image.PNG
- Figure 5/5A-C/5C_image.PNG
- Figure 5/5D-I/
- Figure 5/5D-I/cell_counts.xlsx
- Figure 5/5J/
- Figure 5/5J/heatmap_logfc.xlsx
- Figure 5/5K/
- Figure 5/5K/qpcr_cxcl.xlsx
- Figure 5/5L-M,O/
- Figure 5/5L-M,O/CD45_clone_count.csv
- Figure 5/5N/
- Figure 5/5N/image_ARID1A-.PNG
- Figure 5/5N/image_ARID1A+.PNG
