# Supplementary material for: Haploinsufficient phenotypes promote selection of PTEN and ARID1A-deficient clones in human colon
Source: EMBO Rep. 2025 Feb 7;26(5):1269–89. doi: 10.1038/s44319-025-00373-0 (PMC11893880; doi:10.1038/s44319-025-00373-0)
Supplement: Supplementary file 7 — Source data Fig. 5 [file 44319_2025_373_MOESM7_ESM.zip › Figure 5/5D-I/cell_counts.xlsx]

## Sheet: Fig. 5d
ARID1A	WT
0	2695
67	364
0	645
180	82
0	76
35	0
85	22
0	0
0	0
0	601
451	1475
228	1874
258	519
296	753
414	208
32	0
150	126
243	937
91	48

## Sheet: Fig. 5e
ARID1A	WT
2502	5111
8240	5284
2102	3952
1104	4686
1605	1936
1525	2993
6565	3657
4620	7352
2192	3248
1262	3491
3771	4705
3638	4555
3343	3234
1958	3401
2184	5111
1438	1637
4353	8310
3415	7223

## Sheet: Fig. 5f
ARID1A	WT
2655	4013
2639	4729
1917	3648
2402	4003
1322	589
2777	1696
663	1632
2099	1167
3495	6709
3656	1459
1640	2114
2954	3600
2402	2966
1572	2707
1523	2582
1839	3217
694	561
4695	7148

## Sheet: Fig. 5g
ARID1A	WT
89	108
134	98
167	76
71	445
87	17
54	0
14	178
138	34
245	286
303	165
182	356
236	433
265	360
40	216
145	472
100	590
50	0
300	643
226	220
183	521

## Sheet: Fig. 5h
WT	ARID1A
391	301
792	373
532	125
810	386
220	353
534	127
549	430
168	291
380	527
303	403
143	490
595	125
408	198
596	122
344	110
339	283
96	80
378	290
476	245
0	0

## Sheet: Fig. 5i
WT	ARID1A
0	0
18	15
25	0
95	0
6	33
30	0
0	0
17	29
0	0
0	0
143	0
71	75
94	28
149	0
0	16
21	0
24	40
31	0
21	9
0	0
