# Supplementary material for: Haploinsufficient phenotypes promote selection of PTEN and ARID1A-deficient clones in human colon
Source: EMBO Rep. 2025 Feb 7;26(5):1269–89. doi: 10.1038/s44319-025-00373-0 (PMC11893880; doi:10.1038/s44319-025-00373-0)
Supplement: Supplementary file 7 — Source data Fig. 5 [file 44319_2025_373_MOESM7_ESM.zip › Figure 5/5J/heatmap_logfc.xlsx]

## Sheet: Sheet1
CXCL	logFC
CXCL11	-2.52449
CXCL10	-2.46408
CCL16	-1.90492
CXCL2	-1.00534
CCL28	-0.42345
CCL26	-0.31079
CXCL8	-0.26364
CCL22	-0.25812
CXCL6	-0.20907
CXCL3	-0.14341
CCL15	-0.14139
CCL24	-0.12528
CXCL17	-0.12431
CXCL1	-0.00196
CCL14	0.656285
CXCL16	0.778817
CCL20	0.791246
CCL27	1.28253
CXCL13	2.06519
