# Supplementary material for: Haploinsufficient phenotypes promote selection of PTEN and ARID1A-deficient clones in human colon
Source: EMBO Rep. 2025 Feb 7;26(5):1269–89. doi: 10.1038/s44319-025-00373-0 (PMC11893880; doi:10.1038/s44319-025-00373-0)
Supplement: Supplementary file 7 — Source data Fig. 5 [file 44319_2025_373_MOESM7_ESM.zip › Figure 5/5K/qpcr_cxcl.xlsx]

## Sheet: Sheet1
Target	Log (Fold Change 2^-DDCT)	Genotype
CXCL9	0.008	WT
CXCL10	0.28	WT
CXCL11	0.09	WT
CXCL9	-0.008	WT
CXCL10	-0.28	WT
CXCL11	-0.09	WT
CXCL9	0.17	ARID1A_het
CXCL10	-0.98	ARID1A_het
CXCL11	-1.7	ARID1A_het
CXCL9	0.32	ARID1A_het
CXCL10	-0.62	ARID1A_het
CXCL11	-0.49	ARID1A_het
CXCL10	-0.78	ARID1A_het
CXCL11	-1.45	ARID1A_het
