# Supplementary material for: Haploinsufficient phenotypes promote selection of PTEN and ARID1A-deficient clones in human colon
Source: EMBO Rep. 2025 Feb 7;26(5):1269–89. doi: 10.1038/s44319-025-00373-0 (PMC11893880; doi:10.1038/s44319-025-00373-0)
Supplement: Supplementary file 7 — Source data Fig. 5 [file 44319_2025_373_MOESM7_ESM.zip › Figure 5/5L-M,O/CD45_clone_count.csv]

Achiever	ARID1A_clones	Raw_CD45	CD45/area	Age
CRU00242756	29	282882	2060	74
CRU00246174	20	505043	2382	54
RGT00452167	5	333235	332	81
RGT00520063	6	217792	2185	75
RGT00530793	26	6101	152	76
RGT00445008	5	1187	310	76
RGT00457312	5	110151	1672	71
RGT00511144	20	429214	2352	78
RGT00513655	90	111245	4133	75
RGT00530794	28	399258	2689	76
CRU00055163	0	220894	347.8645669	57
CRU00055169	0	27383	43.12283465	65
CRU00055200	0	31976	42.80589023	72
RGT00372854	0	273853	544.4393638	78
RGT00372855	0	104409	213.5153374	78
RGT00386969	0	12719	22.87589928	68
RGT00357950	0	92501	226.1638142	56
RGT00358733	0	78575	144.9723247	70
RGT00364436	0	419635	758.8336347	87
RGT00369468	0	958182	1386.659913	42
CRU00055154	0	83877	209.1695761	83
RGT00395809	0	14236	38.79019074	50
RGT00360968	4	123908	227.3541284	75
CRU00246177	0	225418	371	40
RGT00396605	0	123920	357	62
RGT00390465	0	113998	460	41
RGT00395807	0	163111	307	50
RGT00812541	NA	438934	845	71
RGT00545448	NA	953893	1414	73
RGT00813596	NA	372462	673	91
CRU00055149	2	93743	1339.185714	59
CRU00055181	0	14523	484.1	74
CRU00055147	2	106261	1265.011905	89
CRU00055165	12	114820	2551.555556	77
CRU00055168	3	62262	1073.482759	65
CRU00055171	0	146905	1859.556962	79
CRU00242752	4	145264	1181.00813	56
RGT00359604	0	96772	1668.482759	81
RGT00360966	10	58936	2104.857143	75
RGT00368938	0	24413	508.6041667	84
RGT00385397	0	138596	997.0935252	78
RGT00368938	0	47430	624.0789474	84
RGT00396606	2	73196	795.6086957	62
RGT00385396	0	101914	1787.964912	78
RGT00445006	3	150792	979.1688312	76
RGT00370393	3	77023	1013.460526	62
RGT00385398	0	94968	1666.105263	78
RGT00396600	14	155282	1744.741573	62
CRU00246175	NA	31770	423.6	54
CRU00055330	NA	22398	399.9642857	48
CRU00242744	NA	23848	240.8888889	43
CRU00055157	NA	9151	198.9347826	39
CRU00246176	NA	10026	122.2682927	40
CRU00059357	NA	4360	174.4	38
CRU00246190	NA	26430	455.6896552	74
RGT00395809	NA	888	177.6	50
RGT00390465	NA	11332	290.5641026	41
